# Supplementary material for: SAPS3 subunit of protein phosphatase 6 is an AMPK inhibitor and controls metabolic homeostasis upon dietary challenge in male mice
Source: Nat Commun. 2023 Mar 13;14:1368. doi: 10.1038/s41467-023-36809-1 (PMC10011557; doi:10.1038/s41467-023-36809-1)
Supplement: Supplementary file 3 — Supplementary Data 1 [file 41467_2023_36809_MOESM3_ESM.xlsx]

## Sheet: Supplementary Table 1
Supplementary Data 1: Raw data for metabolomics study before normalization
Metabolite	CD_WT1	CD_WT2	CD_WT3	CD_KO1	CD_KO2	CD_KO3	HFD_WT1	HFD_WT2	HFD_WT3	HFD_KO1	HFD_KO2	HFD_KO3
2-aminoacrylic acid	1.86452e+06	2.11271e+06	2.25685e+06	2.74858e+06	1.97949e+06	1.81353e+06	1.63479e+06	1.31958e+06	1.6138e+06	2.83857e+06	2.38489e+06	2.61032e+06
creatinine	5.15031e+07	5.72803e+07	4.70785e+07	6.99651e+07	5.34348e+07	4.80148e+07	5.89547e+07	5.26346e+07	4.63698e+07	7.85991e+07	8.19411e+07	7.13481e+07
creatine	6.29776e+08	7.03549e+08	1.25609e+09	6.37827e+08	6.49201e+08	5.43228e+08	5.56196e+08	5.72101e+08	5.34077e+08	7.70429e+08	7.54605e+08	7.8387e+08
Phosphodimethylethanolamine	1.78361e+06	896512	226830	2.18128e+06	2.1866e+06	1.66006e+06	4.49796e+06	7.9118e+06	7.47973e+06	176147	752059	3.96978e+06
5,6-dihydrothymine	2.18939e+07	2.21473e+07	1.5244e+07	1.50543e+07	1.53623e+07	1.51105e+07	1.98215e+07	1.71438e+07	1.32568e+07	2.30296e+07	2.09947e+07	1.64571e+07
L-cysteinylglycine	8.93165e+06	1.12805e+07	8.84918e+06	9.70663e+06	8.74715e+06	8.09663e+06	9.51189e+06	8.1028e+06	5.89497e+06	1.34025e+07	1.25666e+07	1.79261e+07
choline phosphate	2.15296e+08	3.06872e+08	1.18105e+08	5.44007e+08	3.22634e+08	5.09305e+08	1410523538	6.99164e+08	8.75012e+08	7.24255e+08	2.14039e+08	8.35128e+08
Nicotinamide	8.66927e+08	1.91044e+09	1.09863e+09	1.24697e+09	1.34567e+09	1.16125e+09	1244454222	1285904802	1117104095	1975917785	2522401768	2146148589
Urocanate	4.12806e+06	4.09361e+06	3.62795e+06	3.4115e+07	7.21241e+06	4.40448e+06	9.71766e+06	7.57689e+06	5.14187e+06	5.54389e+06	8.07832e+06	8.4342e+06
Methylimidazoleacetic acid	1.28761e+07	1.4828e+07	5.33644e+06	1.55537e+07	1.00321e+07	7.95884e+06	6.40578e+06	7.99312e+06	1.10941e+07	2.39901e+07	1.45177e+07	1.84133e+07
4-Imidazolone-5-propanoate	1.85569e+07	2.00948e+07	4.84395e+06	3.75071e+07	2.58733e+07	2.27446e+07	5.93917e+06	7.89441e+06	6.30857e+06	1.40583e+07	1.39534e+07	2.1599e+07
D-Alanyl-D-alanine	2.04322e+06	2.60072e+06	938619	1.61539e+06	1.98742e+06	1.97582e+06	2.97975e+06	3.0089e+06	1.52464e+06	2.94241e+06	3.14178e+06	2.28019e+06
citr_L[e]	3.44176e+07	2.39703e+07	3.8479e+07	2.85543e+07	2.35509e+07	4.40324e+07	1.01997e+07	1.11738e+07	2.19248e+07	2.33419e+07	7.98391e+06	2.2285e+07
D-Glucosamine	5.0556e+07	4.24285e+07	2.13293e+07	5.90299e+07	4.49578e+07	5.18672e+07	2.5093e+07	3.64926e+07	2.12415e+07	5.07076e+07	3.71434e+07	6.97644e+07
benzoate	2.33359e+06	3.39183e+06	4.36234e+06	3.6694e+06	2.35397e+06	2.6202e+06	2.2156e+06	2.6813e+06	2.74593e+06	3.73686e+06	3.60839e+06	7.01603e+06
1-methylnicotinamide	5.87964e+06	1.02912e+07	9.08752e+06	7.30078e+06	6.88302e+06	7.03196e+06	4.35132e+07	2.35635e+07	1.43242e+07	3.39005e+07	1.42185e+07	4.0177e+07
anthranilate	3.55471e+06	3.90914e+06	3.85665e+06	3.6774e+06	3.93581e+06	2.75753e+06	2.64359e+06	2.60441e+06	2.67388e+06	4.88504e+06	3.87996e+06	4.46984e+06
N(2)-acetyl-L-ornithine	1.65932e+06	1.60564e+06	2.10416e+06	1.5232e+06	1.44847e+06	1.6968e+06	3.27527e+06	1.71945e+06	1.80372e+06	2.48888e+06	2.29243e+06	1.56016e+06
dopaminochrome	99824.3	526116	469362	116243	336604	165984	109991	210661	313490	365009	236643	514994
Pyridoxal	214014	778286	1.03468e+06	324742	569730	387408	289827	402135	570973	644159	362657	965410
sn-Glycero-3-phosphocholine	1.70665e+09	2.00888e+09	1.44429e+09	2.21183e+09	1.6612e+09	1.89461e+09	1522161399	1158754720	1189172636	1798962380	3128662062	2057006322
5-amino-1-(5-phospho-D-ribosyl)imidazole	1.43737e+06	726529	1.42419e+06	1.7362e+06	1.4143e+06	1.84279e+06	304169	1.20737e+06	1.39689e+06	550069	2.42126e+06	852744
coumarin	1.09161e+06	1.83048e+06	2.21823e+06	1.97077e+06	1.12265e+06	1.33848e+06	1.15364e+06	1.36526e+06	1.38974e+06	1.81207e+06	1.89484e+06	3.68244e+06
N6N6N6-Trimethyl-L-lysine	1.16196e+07	1.15933e+07	2.64936e+07	1.12983e+07	1.73118e+07	7.94682e+06	6.26308e+06	1.59754e+07	1.2895e+07	2.19717e+07	1.45616e+07	2.24645e+07
L-Alanyl-L-leucine	661665	874404	635003	788387	483833	532867	213803	499619	597569	391248	102507	448241
3-Hydroxy-N6N6N6-trimethyl-L-lysine	258045	426118	553698	411556	455226	325417	290533	347088	406778	646469	353441	754801
naphthalene	365026	137537	350528	506625	304010	362134	130015	187706	119532	101369	98119.2	83011.6
perillyl aldehyde	3.09247e+06	3.76408e+06	5.72721e+06	8.31093e+06	3.95203e+06	5.67677e+06	1.10907e+06	994547	858825	1.18366e+06	994465	970426
5-Hydroxyindoleacetate	121984	140069	403927	151630	76660.8	156365	53783.1	329427	890737	186807	103639	495361
N-methyl-467-trihydroxy-1234-tetrahydroisoquinoline	45426.8	54693.8	157798	81897.5	114251	54482.2	32124.3	25843.8	47412.9	63852.8	23086.5	34709.6
xanthosine	1.71427e+07	3.34605e+07	1.17182e+07	4.28403e+07	1.65192e+07	3.55381e+07	2.36406e+07	3.67376e+07	4.00551e+07	5.639e+07	7.2066e+07	8.27444e+07
glutathione	1.18119e+09	1.46646e+09	1.37851e+09	1.22777e+09	1.13342e+09	1.15377e+09	1249273562	2342691069	1487973684	1755651087	1643087817	2334657886
5-methoxytryptophol	173958	128393	51902.3	36205.5	94491.4	76577.2	228699	201325	298849	242774	230881	246549
N-Ribosylnicotinamide	955886	970217	1.96773e+06	2.3314e+06	1.40506e+06	1.39993e+06	3.95408e+06	2.66124e+06	3.25272e+06	5.54385e+06	4.54793e+06	8.37971e+06
5-Methylthioadenosine	2.44644e+07	1.76666e+07	2.11396e+07	1.92763e+07	2.31501e+07	2.09838e+07	10369724	8.81002e+06	5.74786e+06	1.9396e+07	1.27506e+07	1.96483e+07
N-acetylneuraminic acid	1.55395e+07	5.72826e+06	2.18633e+07	1.33192e+07	1.50493e+07	1.35714e+07	6.86993e+06	8.3777e+06	7.09723e+06	1.31055e+07	1.10579e+07	1.35508e+07
NeuNGc	5.80354e+06	8.14671e+06	4.52709e+06	7.09519e+06	5.13083e+06	5.59624e+06	4.92747e+06	5.49572e+06	3.81033e+06	4.70765e+06	6.93389e+06	5.9294e+06
S-(2-Methylpropanoyl)-dihydrolipoamide	2.6099e+06	1.56433e+06	2.50263e+06	4.14819e+06	2.53568e+06	2.50791e+06	1.12458e+06	1.01781e+06	1.0413e+06	1.33438e+06	1.26959e+06	1.73648e+06
12S-HHT	355302	280697	385641	423388	211903	433288	213776	261946	319534	151314	117620	256257
3(S)10(R)-OH-octadeca-6-trans-412-cis-trienoate	971288	530319	1.06167e+06	1.48879e+06	406329	1.05301e+06	479342	549246	867894	346984	331731	362503
CDP-ethanolamine	4.60221e+06	6.60693e+06	6.48849e+06	5.15718e+06	5.88607e+06	4.58253e+06	1.18591e+07	3.46031e+06	4.14715e+06	9.34614e+06	1.27212e+07	7.72519e+06
beta-1-4-mannose-N-acetylglucosamine	392497	489074	663298	388772	502255	292220	420858	380148	329040	747650	295946	617998
CMP-N-trimethyl-2-aminoethylphosphonate	1000	20078.4	80925.6	65646.3	22352.4	25907.1	19740.2	35605.4	66465.3	41037.4	57205.4	46605.4
CDPcholine	5.40738e+06	1.2863e+07	7.61919e+06	1.04354e+07	5.02527e+06	1.02553e+07	7.213e+06	8.56418e+06	8.07753e+06	9.16594e+06	1.69145e+07	1.45741e+07
GSSG	6.88016e+07	6.32796e+07	8.54532e+07	7.73213e+07	7.55075e+07	6.79267e+07	3.71354e+07	4.81196e+07	3.66162e+07	7.66863e+07	4.76726e+07	1.08128e+08
CMP-N-acetyl-beta-neuraminate	6.34211e+06	5.83887e+06	8.08864e+06	6.81956e+06	7.11371e+06	6.28848e+06	3.37944e+06	4.61315e+06	3.25084e+06	7.06262e+06	4.43337e+06	9.94915e+06
NAD+	7.15812e+07	5.97526e+07	4.98538e+07	1.10307e+08	9.8914e+07	1.03005e+08	4.05547e+07	5.02803e+07	6.28763e+07	9.00658e+07	1.01904e+08	1.05779e+08
NADP+	2.21053e+06	2.28733e+06	2.31504e+06	2.80581e+06	2.85365e+06	2.48247e+06	1.58419e+06	1.62188e+06	2.754e+06	4.84917e+06	4.17135e+06	4.51164e+06
Flavin adenine dinucleotide oxidized	1.03182e+06	1.67497e+06	1.05705e+06	1.42293e+06	1.08484e+06	1.27799e+06	1.34384e+06	1.27282e+06	1.35873e+06	2.48461e+06	1.77393e+06	3.09203e+06
C4H9NO2(4)	6.12914e+07	6.88255e+07	9.13734e+07	7.54985e+07	9.92767e+07	5.3541e+07	5.52297e+07	5.98466e+07	8.04604e+07	8.55615e+07	6.83899e+07	8.9937e+07
Ureidopropionic acid/Glycyl-glycine	1.28082e+07	1.77988e+07	1.8607e+07	1.80844e+07	1.37588e+07	1.37395e+07	1.31779e+07	1.43624e+07	1.8987e+07	1.90094e+07	1.98788e+07	3.7279e+07
acetamidopropanal	5.19291e+08	4.73836e+08	6.06861e+08	5.00439e+08	3.55929e+08	4.89754e+08	2.96975e+08	3.6222e+08	4.09459e+08	4.28343e+08	3.73351e+08	7.79705e+08
Ornithine	3.18776e+07	4.82178e+07	7.90256e+07	3.83881e+07	2.73641e+07	3.27671e+07	2.48093e+07	2.79466e+07	3.34399e+07	3.75011e+07	4.83119e+07	6.53846e+07
3-Ureidoisobutyrate/Glycylsarcosine	8.59724e+08	1.09794e+09	7.02585e+08	1.04844e+09	1.1013e+09	9.8974e+08	1119096014	8.59204e+08	8.45024e+08	1700252936	9.63505e+08	1752982161
C6H11NO3(4)	1.91475e+07	2.54464e+07	1.4697e+07	2.3926e+07	2.09687e+07	1.68993e+07	1.86651e+07	1.62574e+07	1.80422e+07	1.79253e+07	1.87279e+07	2.07694e+07
(R)-mevalonate	5.00423e+06	6.30508e+06	4.1289e+06	6.36747e+06	6.56532e+06	5.54187e+06	6.72131e+06	4.98989e+06	4.75301e+06	1.01921e+07	5.78624e+06	1.02897e+07
spermidine dialdehyde-2	1.90296e+06	2.19342e+06	2.48875e+06	3.56615e+06	3.72283e+06	2.08556e+06	4.189e+06	4.69559e+07	4.297e+07	8.19623e+06	8.96566e+06	2.16911e+07
acetylcholine/4-(trimethylammonio)butanoate	1.36814e+07	1.82941e+07	4.49991e+07	2.07582e+07	1.4686e+07	1.54794e+07	1.37864e+07	1.46295e+07	1.1445e+07	3.09137e+07	2.59213e+07	2.59306e+07
isoputreanine/putreanine	6.42631e+06	8.79328e+06	8.33434e+06	7.64514e+06	6.034e+06	6.49484e+06	5.68878e+06	7.09374e+06	7.36109e+06	7.16833e+06	5.6632e+06	9.37427e+06
Glycylproline/L-Prolinylglycine	1.27649e+06	1.766e+06	1.01961e+06	1.55123e+06	699463	1.16237e+06	939532	784920	835008	1.32095e+06	1.11314e+06	1.47193e+06
Pyridoxine/Norepinephrine-1	671629	362252	985655	864354	522559	824532	532137	551182	483096	638494	681724	709170
Glycylleucine	2.39606e+06	3.15554e+06	1.30389e+06	2.32119e+06	1.73516e+06	2.49083e+06	1.6614e+06	1.9075e+06	2.12898e+06	1.89186e+06	1.42317e+06	1.85706e+06
C9H8O3(3)	7.61852e+06	1.10629e+07	1.48568e+07	1.25844e+07	7.63755e+06	8.23069e+06	7.26589e+06	8.59544e+06	9.53582e+06	1.24675e+07	1.19911e+07	2.36315e+07
limonene/(+)-alpha-pinene	2.57198e+06	3.48654e+06	4.32406e+06	6.66533e+06	3.76426e+06	4.44798e+06	554765	623045	667615	362437	440948	595434
(-)-Salsolinol/NN-dimethyldopaminequinone-1	194572	1.69121e+06	1000	346559	16920.1	7564.86	270068	337072	280811	617210	757085	936257
L-kynurenine/Formyl-5-hydroxykynurenamine	768632	1.01807e+06	2.40537e+06	1.23858e+06	680574	1.04027e+06	460769	1.89117e+06	5.21769e+06	1.15443e+06	711090	2.87959e+06
sphingosine/(2S)-1-hydroxy-3-oxooctadecan-2-aminium	2.53988e+06	4.42577e+06	3.87802e+06	2.86862e+06	5.84958e+06	2.45972e+06	4.51344e+06	5.58646e+06	6.70471e+06	2.89282e+06	1.69429e+06	2.80367e+06
3-oxo-10(R)-hydroxy-octadeca-6E8E12Z-trienoate/3-oxo-10(S)-hydroxy-octadeca-6E8E12Z-trienoate	2.78471e+06	2.959e+06	2.21519e+06	4.37241e+06	2.20328e+06	3.38727e+06	1.32489e+06	1.16382e+06	1.60834e+06	984775	1.01899e+06	695043
C18H32O4(3)	4.72601e+06	2.12425e+06	7.69593e+06	7.9202e+06	1.84563e+06	6.57992e+06	1.19672e+06	1.10342e+06	2.17027e+06	965879	857966	1.27205e+06
C20H28O(5)	29923.9	13321.5	14968.8	5781.12	7409.26	7252.13	57007.7	108214	165002	108571	132689	32558.4
C20H30O(4)	153556	70359.1	16914.7	66047.9	27256.8	105251	80202.4	228459	410451	224883	291896	210876
C27H44O2(5)	563192	961200	2.00989e+06	573832	839192	761320	1.76251e+06	1.44632e+06	1.70559e+06	1.07294e+06	1.23607e+06	656661
5-guanidino-2-oxopentanoic acid	3.42614e+06	4.42306e+06	3.14318e+06	3.27263e+06	3.09478e+06	3.32996e+06	2.38635e+06	1.3746e+06	2.1984e+06	2.10087e+06	1.57368e+06	1.82532e+06
L-serine	1.54706e+07	1.70867e+07	1.4736e+07	2.26695e+07	1.24089e+07	1.38969e+07	9.87935e+06	8.57331e+06	1.33103e+07	2.3222e+07	3.44741e+07	2.49795e+07
L-cysteine	136300	392968	103876	105905	8181.24	91934.1	1.11245e+06	393235	610765	464366	322734	257725
NN-dimethylglycine	3.92958e+07	4.40593e+07	6.11366e+07	5.35073e+07	7.43634e+07	3.27739e+07	2.95265e+07	3.59086e+07	5.45575e+07	4.41067e+07	3.06397e+07	5.7253e+07
L-asparagine	1.2616e+07	1.7706e+07	1.84417e+07	1.78855e+07	1.35888e+07	1.36146e+07	1.30588e+07	1.42739e+07	1.88219e+07	1.88361e+07	1.97207e+07	3.70144e+07
L-homocysteine	124007	204927	54798	170025	143693	120972	314871	301779	125466	483390	422777	594130
choline	3.95881e+08	5.77455e+08	5.05359e+08	4.49697e+08	4.71675e+08	4.15157e+08	2884073671	1083695041	1950569562	8.41379e+08	1323237491	6.19611e+08
L-methionine	1.76614e+07	2.13853e+07	1.88591e+07	1.37193e+07	1.42402e+07	1.36736e+07	9.20663e+06	1.57434e+07	2.45376e+07	1.38988e+07	1.50133e+07	3.87381e+07
L-histidine	4.93656e+08	7.59352e+08	5.75976e+08	6.15337e+08	6.99444e+08	6.13302e+08	4.22786e+08	2.06416e+08	3.76777e+08	6.21738e+08	4.82587e+08	8.91718e+08
L-phenylalanine	1.53275e+08	2.11399e+08	2.41499e+08	2.46238e+08	1.97431e+08	1.85261e+08	1.59146e+08	1.7839e+08	2.30337e+08	2.31754e+08	2.39571e+08	4.93911e+08
Biotin	177966	170354	451532	112406	241785	115861	79178.8	73700.8	169894	150325	157477	239556
S-Adenosyl-L-homocysteine	2.66422e+07	4.71601e+07	6.96949e+07	3.0345e+07	2.85835e+07	3.44303e+07	1.50196e+07	2.17675e+07	3.28148e+07	2.29916e+07	1.52338e+07	2.92455e+07
S-adenosyl-L-methionine	1.41855e+07	2.05065e+07	1.39248e+07	2.00252e+07	1.64612e+07	1.61612e+07	1.68811e+07	1.28559e+07	6.6275e+06	1.70086e+07	1.69736e+07	2.77324e+07
Riboflavin	1.3168e+06	1.82581e+06	1.65527e+06	2.12692e+06	1.54263e+06	1.28452e+06	1.33936e+06	2.26971e+06	2.64606e+06	3.30255e+06	3.1233e+06	4.52473e+06
Coenzyme A	299857	581868	314306	419834	541904	415419	618758	536247	706315	2.01434e+06	1.34809e+06	3.05503e+06
L-threonine	3.21699e+07	4.17645e+07	3.72872e+07	3.60766e+07	3.05562e+07	3.34032e+07	2.31704e+07	2.28657e+07	3.05138e+07	3.04247e+07	3.1407e+07	5.10767e+07
glycine betaine	9.95077e+08	1.07683e+09	2.30815e+09	1.98876e+09	1.95216e+09	1.148e+09	2890934391	2806519065	3187751814	3834410197	3627385372	3384183735
L-glutamine	8.55655e+08	1.08726e+09	6.9805e+08	1.0431e+09	1.0934e+09	1.31542e+09	1111119550	8.57823e+08	8.38275e+08	1688457353	1651581123	1741036574
Glycerol	81778.7	96407.4	1000	48448	119259	50114.9	58443	85996.5	81688.2	154625	24886.7	155092
L-tyrosine	4.77333e+07	6.9413e+07	9.58976e+07	7.88625e+07	4.7658e+07	5.2588e+07	4.70217e+07	5.47379e+07	5.8838e+07	7.83911e+07	7.49094e+07	1.48155e+08
L-alanine	2.26815e+08	2.54865e+08	2.20108e+08	2.55965e+08	2.50766e+08	2.68537e+08	1.7595e+08	1.7717e+08	1.82377e+08	258704037	2.20696e+08	2.7379e+08
L-proline	5.19291e+08	4.73836e+08	6.06861e+08	5.00439e+08	3.55929e+08	4.89754e+08	2.96975e+08	3.6222e+08	4.09459e+08	4.28343e+08	3.73351e+08	7.79705e+08
acetyl-CoA	101501	565726	1000	242668	30917.9	197179	291667	540103	322631	272645	210028	251625
adenosine	9.04155e+07	1.51992e+08	1.61904e+08	1.17673e+08	1.37137e+08	1.48711e+08	1.60242e+08	1.54464e+08	2.07654e+08	1.57833e+08	1.34877e+08	1.77921e+08
2-deoxycytidine	175518	100161	420095	162671	152995	132821	107130	112739	147910	141761	132932	53772.2
adenine	3.73865e+07	7.48892e+07	7.07485e+07	6.153e+07	5.18228e+07	6.74982e+07	6.12977e+07	7.88614e+07	9.22422e+07	5.68596e+07	4.07227e+07	7.24447e+07
Guanine	382441	364758	705239	554555	383661	388894	393529	704436	762293	502892	498506	871837
cytosine	4.79476e+06	4.66933e+06	7.06767e+06	5.17727e+06	5.14964e+06	4.22998e+06	5.0795e+06	4.94938e+06	6.23193e+06	6.70734e+06	6.43897e+06	5.15485e+06
thymine/imidazol-4-ylacetate	631957	1.05796e+06	2.56612e+06	663975	674292	544095	573812	493902	408120	2.32419e+06	499811	374199
(R)-carnitine	6.02622e+08	7.18854e+08	1.72028e+09	1.236e+09	1.29371e+09	1.07768e+09	9.67089e+08	1320920321	1204824250	1971076839	1697500982	2173589044
O-acetylcarnitine	4.49918e+08	4.20399e+08	9.57009e+08	7.86133e+08	9.75409e+08	6.4218e+08	5.20871e+08	3.64931e+08	4.75366e+08	9.26483e+08	4.99467e+08	4.31492e+08
propionyl-carnitine	2.51916e+07	4.32875e+07	9.46868e+07	5.66068e+07	4.23155e+07	7.30001e+07	5.27957e+07	7.60472e+07	7.55564e+07	7.03309e+07	2.62738e+07	4.5855e+07
butyryl carnitine	9.28643e+07	1.15883e+08	1.60925e+08	1.59992e+08	1.99567e+08	1.43372e+08	6.15083e+07	5.31362e+07	3.7473e+07	8.59356e+07	5.36088e+07	6.65979e+07
3-Hydroxybutyrylcarnitine	2.05686e+07	1.71434e+07	5.90694e+07	4.18897e+07	5.63679e+07	3.79559e+07	1.13903e+08	6.28165e+07	5.86855e+07	2.33145e+08	8.26142e+07	6.17362e+07
succinyl carnitine	1.6241e+07	7.11484e+06	3.34041e+07	3.26329e+07	3.66445e+07	4.29708e+07	1.3685e+07	2.47473e+07	1.13316e+07	7.54487e+07	2.57245e+07	1.77592e+07
3-hydroxy-isovaleryl carnitine	4.38184e+06	4.28597e+06	9.85486e+06	5.92023e+06	6.1242e+06	4.63245e+06	6.50385e+06	6.82974e+06	7.27517e+06	1.49553e+07	1.01437e+07	1.42732e+07
glutaryl carnitine	2.71373e+07	1.51208e+07	1.02619e+08	2.98251e+07	2.60952e+07	2.91686e+07	1.99674e+07	2.47351e+07	3.05563e+07	6.1746e+07	5.18769e+07	4.34609e+07
octanoyl carnitine/L-Octanoylcarnitine	4.46507e+06	7.01343e+06	3.34046e+06	8.98443e+06	1.21815e+07	8.44429e+06	3.47999e+06	2.26001e+06	2.0495e+06	5.40343e+06	2.6587e+06	3.12978e+06
decenoyl carnitine	929577	518048	851936	1.52407e+06	1.26128e+06	902137	451365	521163	670748	1.66689e+06	440231	492316
decanoyl carnitine	884132	985368	866446	2.04654e+06	3.00717e+06	1.44456e+06	885349	614027	1.22946e+06	2.20468e+06	748722	1.14229e+06
tetradecenoyl carnitine	7.50274e+06	4.81664e+06	4.98631e+06	5.89523e+06	4.69185e+06	4.60438e+06	6.27632e+06	5.87956e+06	5.99419e+06	5.02908e+06	5.5635e+06	4.7843e+06
pendtadenoyl carnitine	190633	110820	533793	358637	576034	233923	230153	249177	522534	885330	479493	369792
L-palmitoylcarnitine	1.09107e+07	9.3319e+06	1.01847e+07	1.33215e+07	3.17546e+07	2.60155e+07	1.83263e+07	1.51531e+07	1.64765e+07	2.51033e+07	2.1212e+07	2.05596e+07
3-hydroxyhexadecenoylcarnitine	4.34623e+06	2.82221e+06	2.61856e+06	3.95529e+06	2.32395e+06	3.06138e+06	3.91184e+06	3.27055e+06	3.2403e+06	2.92399e+06	3.25543e+06	2.43269e+06
3-hydroxyhexadecanoylcarnitine	536278	499609	1.05634e+06	910346	1.65586e+06	483688	856109	523235	1.16724e+06	1.70526e+06	600560	687605
stearoylcarnitine	2.35507e+06	2.52729e+06	7.49632e+06	4.92123e+06	9.19121e+06	2.10957e+06	9.1872e+06	4.74661e+06	3.37371e+06	9.68389e+06	5.82554e+06	5.10135e+06
tetradecanoyl carnitine(myristoyl carnitine)	3.12225e+06	2.74435e+06	3.45394e+06	4.10095e+06	6.778e+06	2.8679e+06	2.48681e+06	1.73991e+06	5.12714e+06	5.16174e+06	2.09283e+06	3.82235e+06
trans-Hexadec-2-enoyl carnitine	6.03307e+06	3.43987e+06	7.14269e+06	9.22197e+06	2.32943e+07	4.70109e+06	6.60895e+06	4.26548e+06	7.72245e+06	7.75105e+06	3.27078e+06	5.88994e+06
alpha-linolenyl carnitine/gamma-linolenyl carnitine	113154	55805.3	525608	161902	486479	145775	352760	211310	406136	1.19412e+06	278888	178264
Linoleyl carnitine/Linoelaidyl carnitine	1.87794e+06	1.56072e+06	7.0302e+06	3.53513e+06	7.39315e+06	2.43262e+06	6.91458e+06	5.10311e+06	8.50799e+06	1.44656e+07	7.11508e+06	7.32306e+06
Elaidic carnitine/Vaccenyl carnitine	1.98164e+07	1.19127e+07	3.89734e+07	3.24096e+07	8.48461e+07	1.4561e+07	3.48202e+07	2.28873e+07	2.46013e+07	3.08225e+07	1.55385e+07	2.58084e+07
lauroyl carnitine	836665	523364	736204	1.22558e+06	1.76789e+06	801517	552675	323986	1.17109e+06	1.7612e+06	485122	693432
1-methylpyrrolinium	5.16589e+06	6.10149e+06	5.24456e+06	5.26562e+06	3.97667e+06	4.70877e+06	3.25796e+06	4.19276e+06	5.17548e+06	4.63633e+06	3.54304e+06	8.60173e+06
glycine	3.90736e+07	3.90726e+07	3.06206e+07	3.50907e+07	2.93351e+07	3.10742e+07	2.81881e+07	2.1871e+07	2.614e+07	7.15428e+07	5.25544e+07	5.3191e+07
sarcosine	1.91951e+08	2.22319e+08	1.90813e+08	2.20605e+08	2.1323e+08	2.34793e+08	1.46801e+08	1.53565e+08	1.54329e+08	2.15277e+08	1.80711e+08	2.28472e+08
Trimethylamine N-oxide	6.85625e+06	8.02621e+06	2.81267e+06	8.01692e+06	4.88107e+06	5.17558e+06	3.27641e+06	1.7926e+06	1.01112e+06	8.56279e+06	2.11277e+06	2.64574e+06
Methionine sulfoxide	647343	411839	757831	451861	290092	208003	547829	520184	678350	292383	156098	460116
oxalate	1.22339e+07	1.31082e+07	1.0337e+07	1.3439e+07	1.23028e+07	1.12954e+07	1.51075e+07	1.1879e+07	1.15132e+07	1.27915e+07	1.29471e+07	1.17042e+07
Hypotaurine	2.01774e+07	1.78331e+07	7.76515e+06	1.4331e+07	8.49092e+06	1.53355e+07	1.94795e+06	1.77913e+06	2.08983e+06	4.0485e+06	2.06546e+06	1.02715e+07
Taurine	1.30557e+09	3.24025e+09	1.84863e+09	1.28687e+09	1.53024e+09	1.63414e+09	2139989196	2305771804	2328698555	1615605754	1163017238	3500984687
C3H4O2(3)	1.16924e+08	1.69023e+08	6.35428e+07	1.48822e+08	9.47011e+07	1.29034e+08	1.00861e+08	1.35466e+08	9.76762e+07	141409431	1.50615e+08	2.26591e+08
Glycerol 3-phosphate	2.05306e+08	3.38203e+08	2.85808e+08	2.76832e+08	1.73783e+08	3.04733e+08	3.80051e+08	3.77359e+08	2.31941e+08	5.30233e+08	460207304	4.68804e+08
L-erythrulose	1.09095e+08	1.5393e+08	5.85489e+07	1.40183e+08	9.21265e+07	1.19466e+08	9.05272e+07	122038304	8.67976e+07	1.35043e+08	1.37192e+08	205284695
L-threonate	8.08068e+07	7.06867e+07	1.09053e+08	8.08658e+07	1.41558e+08	6.01785e+07	3.03292e+07	8.53004e+07	4.6279e+07	1.29396e+08	5.88566e+07	1.10791e+08
allantoate	35593.7	136750	19521.7	186100	73354	72678.7	41707.7	95883.5	73910.5	209514	383400	125225
D-Erythrose 4-phosphate	2.42267e+06	4.85126e+06	2.88997e+06	3.86709e+06	2.90113e+06	3.5081e+06	1.63943e+06	1.4316e+06	1.37361e+06	2.59446e+06	1.34567e+06	1.94158e+06
N-phosphocreatinate	681734	255317	1.26178e+06	634639	552925	400412	74167.7	58527.2	103744	222643	346372	290869
3-methyl-2-oxobutanoate	6.48243e+06	5.30525e+06	6.02975e+06	6.4323e+06	5.22175e+06	5.77871e+06	6.96801e+06	5.99236e+06	6.42754e+06	6.55818e+06	6.09014e+06	5.603e+06
beta-hydroxy-beta-methylbutyrate	8.20228e+07	6.89802e+07	6.60335e+07	9.24556e+07	6.37326e+07	7.46571e+07	7.62159e+07	7.27717e+07	7.57385e+07	8.26786e+07	8.75837e+07	8.23782e+07
Xanthine	1.46919e+08	3.66269e+08	3.00661e+08	4.05166e+08	2.67077e+08	3.35133e+08	363046042	3.83716e+08	3.75621e+08	5.56237e+08	8.04134e+08	1217163726
7,9-dihydro-1H-purine-2688(3H)-trione	7.13057e+07	1.15781e+08	9.68135e+07	1.29232e+08	8.21612e+07	1.08495e+08	1.11825e+08	9.94577e+07	9.87263e+07	1.26606e+08	142796440	1.64162e+08
N-Carbamoyl-L-aspartate	201296	162323	1.08358e+06	137588	235185	407432	100328	307453	28530.1	432947	90790.2	44063.6
5-Hydroxyisourate	2.22737e+06	4.03166e+06	4.20376e+06	4.42219e+06	2.67968e+06	4.01069e+06	4.31659e+06	3.82267e+06	3.88928e+06	4.83506e+06	5.96666e+06	5.88646e+06
2-methylglutaconic acid	7.19167e+07	1.07983e+08	3.85343e+07	9.0574e+07	5.89319e+07	7.67054e+07	6.12385e+07	8.57334e+07	5.96118e+07	8.7742e+07	9.59159e+07	1.3968e+08
lysine	3.04628e+07	3.90187e+07	3.51246e+07	3.11129e+07	2.5097e+07	3.01639e+07	1.69415e+07	2.44336e+07	3.28893e+07	2.76495e+07	2.34483e+07	5.84633e+07
2-aminomuconate	446073	876610	540496	1.2308e+06	1.21491e+06	611430	473262	568293	522306	1.48759e+06	3.62589e+06	2.44785e+06
arginine	1.36995e+06	692877	1.34416e+06	1.13436e+06	841089	845023	991884	749414	700975	943427	956433	1.43126e+06
L-Fucose 1-phosphate	1.94102e+06	1.5908e+06	734494	1.87724e+06	2.32603e+06	1.55039e+06	622057	752060	560409	716141	801689	1.05344e+06
D-Glucosamine 6-phosphate	4.84348e+06	6.43946e+06	1.16546e+07	4.52558e+06	2.61601e+06	4.4468e+06	1.49197e+06	2.38376e+06	2.90366e+06	2.79777e+06	3.75039e+06	4.43161e+06
6-Phosphogluconic acid	1.84221e+06	2.92885e+06	1.27895e+06	2.91643e+06	1.97188e+06	2.20217e+06	705312	943895	529291	1.70908e+06	1.37588e+06	2.52085e+06
4-hydroxybenzoate/Gentisate aldehyde	2.34673e+06	2.51707e+06	2.44901e+06	3.63803e+06	2.26806e+06	2.35147e+06	3.43705e+06	3.36581e+06	3.71866e+06	3.4657e+06	7.51017e+06	4.16038e+06
3-hydroxyanthranilate	576685	1.19902e+06	1.26108e+06	979502	691461	1.03258e+06	903934	1.70768e+06	1.60487e+06	2.28236e+06	2.333e+06	4.65937e+06
quinolinate	665033	728115	567607	803553	922399	889926	918293	898508	1.18419e+06	559965	696236	545600
N-acetyl-L-glutamate	1.40271e+08	2.00452e+08	1.55375e+08	6.76442e+07	9.52946e+07	1.05489e+08	8.61928e+07	9.72004e+07	1.24866e+08	8.86145e+07	6.79071e+07	8.09817e+07
L-cystathionine	6.06831e+06	6.09822e+06	4.77917e+06	2.90992e+06	4.08304e+06	5.36213e+06	523442	626868	1.0981e+06	1.17044e+06	822964	3.34576e+06
Sedoheptulose 7-phosphate	3.54248e+07	5.27563e+07	2.1959e+07	5.96143e+07	3.34555e+07	4.72546e+07	1.82572e+07	1.78265e+07	15485946	3.44586e+07	2.25611e+07	3.36732e+07
sedoheptulose 1,7-bisphosphate	217574	629926	418190	301387	227537	371605	239082	273685	148173	332315	119320	133232
4-pyridoxate	270021	638158	591684	518535	455709	370826	350301	706094	590992	1.1303e+06	1.51716e+06	1.11987e+06
fructoseglycine	1.33319e+07	535927	3.91087e+06	1.9068e+07	1.14993e+07	5.52974e+06	961038	1.34188e+06	1.0581e+06	6.30054e+06	3.24435e+06	2.574e+06
nonanoate	7.10696e+07	7.66782e+07	7.89758e+07	9.80504e+07	7.36358e+07	7.39881e+07	3.33032e+07	3.46497e+07	3.77162e+07	3.57219e+07	3.76677e+07	4.1538e+07
4-hydroperoxy-2-nonenal	8.21929e+06	7.12111e+06	9.01656e+06	1.10844e+07	6.57458e+06	8.84426e+06	8.81848e+06	8.39115e+06	8.37285e+06	7.81004e+06	8.95672e+06	8.50875e+06
Azelaic acid	1.67059e+07	1.31908e+07	2.81236e+07	2.73182e+07	1.46361e+07	2.06393e+07	3.05118e+07	1.91574e+07	3.12963e+07	1.93797e+07	2.57471e+07	2.10754e+07
(R)-Pantothenate	7.17594e+06	1.00302e+07	1.82745e+07	1.10128e+07	1.4149e+07	8.39149e+06	6.01502e+06	1.0459e+07	1.11945e+07	1.0558e+07	1.36276e+07	3.26205e+07
carnosine	322150	479478	484768	365565	295285	289385	174001	443161	451143	486777	542296	421271
gama-L-glutamyl-L-alpha-aminobutyrate	482761	613788	709707	486660	582236	486802	463603	278705	151278	1.99583e+06	2.06225e+06	726029
Galactosylglycerol	72391	15054.1	64413.8	140554	92756.7	55534.7	80597.1	109597	73881.1	61197.7	140019	54636.4
S-[2-carboxy-1-(1 H-imidazol-4-yl)ethyl]-L-cysteine	264388	253175	324244	227626	263031	245940	236868	360222	410380	204690	353756	655094
N-acetyl-seryl-aspartate	335058	500198	499404	408717	391653	312748	379338	284902	324731	488441	539290	528342
3-Deoxy-D-glycero-D-galacto-2-nonulosonic acid	1.09081e+07	1.43712e+07	3.01768e+06	1.32932e+07	1.18186e+07	1.24291e+07	9.80268e+06	1.32341e+07	1.0797e+07	1.40233e+07	8.83519e+06	2.18237e+07
2-keto-3-deoxy-D-glycero-D-galactononic acid 9-phosphate	2.98788e+07	3.57293e+07	6.73769e+06	2.76909e+07	1.0884e+07	2.52272e+06	1.77655e+07	4.44796e+06	2.84556e+07	2.98075e+07	1.94991e+07	3.58328e+07
Perillic acid	608094	625866	1.00698e+06	701564	431965	461522	551235	561644	569787	740269	699094	674520
caprate	3.30152e+07	3.35145e+07	2.99238e+07	3.62294e+07	3.10221e+07	3.29244e+07	2.51144e+07	2.46051e+07	2.6486e+07	2.50923e+07	2.48863e+07	2.59809e+07
kynurenate	255864	332995	216316	248353	145940	204135	71479	114971	118082	101779	162312	261326
N(omega)-(L-Arginino)succinate	1.23846e+06	803630	1.87326e+06	1.84608e+06	677312	2.15997e+06	275218	218406	427813	1.19333e+06	430174	366681
L-tryptophan	3.67509e+07	5.3451e+07	6.74759e+07	5.61961e+07	4.94816e+07	4.3564e+07	3.14848e+07	3.74895e+07	4.79598e+07	5.21322e+07	4.6956e+07	1.15889e+08
5-Methoxyindoleacetate	55827.6	127148	141785	88145	127524	62007.9	50322.8	79348.1	99794.7	99706.3	39914.1	185875
Glycyl-phenylalanine	21393.6	83117.9	69014	41722.2	26106.4	26874.1	66584.6	62598.5	54368.7	65273	102203	167851
laurate	4.1036e+07	3.46577e+07	3.4959e+07	4.56915e+07	3.09824e+07	5.35502e+07	2.98231e+07	3.25107e+07	5.47051e+07	2.48123e+07	3.2638e+07	3.80637e+07
fructosyllysine	385697	8965.16	345987	254087	254527	226050	28855.6	79949.4	118795	137096	77525.5	323700
tetradecenoate (n-C14:1)	3.66372e+06	4.71332e+06	3.90958e+06	5.24592e+06	5.26576e+06	3.98784e+06	2.37743e+06	3.52911e+06	8.49939e+06	4.75495e+06	3.91895e+06	1.32079e+07
myristate	2.17544e+09	1.85868e+09	2.60962e+09	3.19159e+09	1.832e+09	2.22328e+09	2.81179e+08	168812591	2.19924e+08	2.48068e+08	1.80834e+08	1.70719e+08
6(S)-hydroxy-tetradeca-2E4E8Z-trienoate/6(R)-hydroxy-tetradeca-2E4E8Z-trienoate	885255	1.06583e+06	966757	1.19034e+06	939013	1.18583e+06	1.28195e+06	1.1073e+06	1.20076e+06	1.1367e+06	939148	1.13644e+06
omega hydroxy tetradecanoate (n-C14:0)	3.11133e+06	2.56799e+06	4.02002e+06	7.06386e+06	2.03415e+06	6.30254e+06	1.98109e+06	2.17831e+06	2.6524e+06	1.88993e+06	1.55148e+06	1.78455e+06
pentadecanoate	3.44254e+07	2.96296e+07	3.73097e+07	4.16873e+07	3.0176e+07	3.41728e+07	1.5857e+07	1.73053e+07	2.52985e+07	1.65622e+07	1.94627e+07	2.1898e+07
palmitoleate	6.00566e+07	1.22896e+08	5.2507e+07	6.54338e+07	1.11702e+08	6.92954e+07	5.84253e+07	123223462	1.96118e+08	6.59648e+07	6.05433e+07	2.84127e+08
palmitate	4.20143e+09	4.08338e+09	3.36373e+09	3.54782e+09	3.77202e+09	4.00655e+09	7360016549	5778779881	6592661054	4072028992	4573437833	4026516891
omega hydroxy hexadecanoate (n-C16:0)	1.55985e+07	1.34797e+07	1.29035e+07	1.7925e+07	1.20858e+07	1.91671e+07	1.54728e+07	1.52961e+07	2.12836e+07	1.41187e+07	1.44601e+07	1.2203e+07
11'-Carboxy-alpha-chromanol	2.19794e+06	1.83359e+06	1.51484e+06	2.39935e+06	1.51378e+06	2.21991e+06	2.23557e+06	2.02556e+06	2.6702e+06	1.84021e+06	2.06585e+06	1.84275e+06
Hexadecanedioic acid	4.93734e+06	4.81382e+06	7.05565e+06	8.79897e+06	3.21506e+06	8.16984e+06	2.40393e+06	2.60926e+06	3.2195e+06	2.24996e+06	1.96615e+06	2.29696e+06
margarate	3.33995e+07	2.78008e+07	3.69511e+07	4.22424e+07	3.08802e+07	2.91867e+07	1.22261e+07	1.29676e+07	1.97011e+07	1.13381e+07	1.74786e+07	1.41892e+07
stearate	8.78265e+08	8.27085e+08	8.99881e+08	6.31269e+08	9.12848e+08	7.83019e+08	1022168587	920097708	1090212279	5.21482e+08	6.3309e+08	5.18772e+08
8,11,14-Eicosatrienoic acid (DGLA)	1.73711e+07	1.71912e+07	2.30737e+07	1.5357e+07	1.6516e+07	1.5235e+07	9.55052e+07	3.67736e+07	4.45416e+07	2.25884e+07	1.74276e+07	3.08455e+07
Eicosenoic acid	7.23429e+06	6.79293e+06	7.06176e+06	6.44257e+06	1.16661e+07	5.57299e+06	3.31465e+07	9.91005e+06	1.50068e+07	3.60807e+06	4.69269e+06	1.01336e+07
15(S)-Hydroxyeicosatrienoic acid	2.37204e+06	1.64846e+06	971164	2.19117e+06	935020	2.09112e+06	868308	1.45903e+06	2.46878e+06	1.39591e+06	2.11566e+06	1.47703e+06
fructoselysine 3-phosphate	959297	1.33336e+06	1.15384e+06	1.26703e+06	1.1355e+06	1.04574e+06	563719	957964	1.01893e+06	949261	1.02778e+06	1.26506e+06
(R)-S-lactoylglutathionate	1.19478e+06	1.66824e+06	527119	2.28602e+06	2.44873e+06	1.47154e+06	891797	782379	565455	2.50576e+06	1.88292e+06	4.17441e+06
UDP-alpha-D-xylose	512791	776210	757378	761130	864595	468884	505861	342124	415450	929892	587111	1.38061e+06
ADP-ribose	1.32012e+07	2.48187e+07	1.48374e+07	1.93521e+07	1.40416e+07	1.42789e+07	1.25884e+07	2.50524e+07	3.25991e+07	3.87839e+07	1.89001e+07	2.24158e+07
UDP-D-glucuronate	879407	1.67136e+06	1.52525e+06	1.49824e+06	889732	2.0724e+06	1.496e+06	637465	1.29681e+06	3.42345e+06	1.67574e+06	2.09612e+06
GDP-D-mannose	622646	995435	620064	786012	776958	683969	446273	437159	374663	1.12716e+06	955324	1.07946e+06
NADH	1.08138e+06	1.35012e+06	995969	1.72843e+06	895714	1.8468e+06	916416	529161	1.30358e+06	2.23204e+06	2.4155e+06	2.52478e+06
docosanedioicacid	400011	430164	558972	2.05643e+06	470826	1.37269e+06	111627	91075.3	171470	53736.7	42485.1	43019.4
taurolithocholate	172118	349888	208130	289252	390449	226299	398774	139783	71022.1	542500	459900	261914
sulfoglycolithocholate	1.18647e+06	1.12021e+06	5.67964e+06	1.29432e+06	871380	523768	440293	230036	302045	4.35525e+06	6.26212e+06	1.8019e+06
cholesterol sulfate	2.60903e+06	5.83238e+06	4.26726e+06	4.02245e+06	3.65078e+06	3.25914e+06	2.18369e+06	2.59891e+06	2.1071e+06	1.9362e+06	2.71868e+06	2.99407e+06
3-oxopropanoate	3.30841e+07	5.11465e+07	2.14816e+07	4.26311e+07	3.09754e+07	3.70603e+07	2.86072e+07	3.83863e+07	2.76522e+07	4.06396e+07	4.19983e+07	6.06492e+07
1,3-diphosphoglycerate /2,3-diphosphoglycerate /(1,3BPG or2,3BPG)	45594	27051.1	94305	57364.5	69500.9	29912.9	5225.22	32144.4	22407.3	432805	142153	211220
C4H6O3(3)	9.98742e+07	1.4726e+08	5.74991e+07	1.26171e+08	8.23669e+07	1.09339e+08	8.77791e+07	1.18123e+08	8.46195e+07	1.21188e+08	1.33584e+08	1.92113e+08
itaconate/Mesaconate	1.12616e+07	2.24907e+07	1.35199e+07	1.58461e+07	1.77993e+07	1.17698e+07	1.15582e+07	1.48324e+07	9.97749e+06	1.46217e+07	1.37827e+07	1.48667e+07
L-4-hydroxyglutamate semialdehyde	1.34848e+08	1.33946e+08	4.86699e+08	1.55254e+08	1.76217e+08	1.45055e+08	1.64759e+08	1.53872e+08	1.29188e+08	3.75868e+08	2.2994e+08	239394779
C5H10O5(6)	1.93105e+07	2.81517e+07	1.01239e+07	2.50486e+07	1.61071e+07	2.1116e+07	1.63494e+07	2.2766e+07	1.59747e+07	2.41447e+07	2.47298e+07	3.68495e+07
L-arabinitol/xylitol/D-ribitol	2.64828e+06	9.85813e+06	5.72765e+06	5.99429e+06	3.32508e+06	6.28741e+06	7.03577e+06	1.53031e+07	1.20538e+07	1.22282e+07	1.40153e+07	3.17545e+07
L-xylonate/L-lyxonate	1.99314e+07	3.52473e+07	1.44858e+07	2.34059e+07	1.94941e+07	2.07861e+07	1.46396e+07	4.34452e+07	42506025	1.58783e+07	2.11789e+07	3.25404e+07
2-deoxy-D-ribose 5-phosphate/2-Deoxy-D-ribose 1-phosphate	291128	340239	332373	486621	346010	230072	113405	176924	216406	209345	324629	156234
ribose-phosphate	4.58033e+07	7.21355e+07	4.12637e+07	6.81079e+07	5.25719e+07	6.63314e+07	3.96864e+07	4.67537e+07	4.52191e+07	6.82827e+07	5.29633e+07	8.44444e+07
3-methyl-2-oxopentanoate/4-methyl-2-oxopentanoate(ketoleucine)	7.68314e+06	6.45189e+06	6.19871e+06	8.52376e+06	6.62758e+06	7.35217e+06	9.46001e+06	7.85222e+06	7.84174e+06	8.52327e+06	7.76297e+06	8.6907e+06
N-Formimidoyl-L-glutamate	1.47049e+06	1.5005e+06	924450	1.2181e+06	1.06164e+06	1.29288e+06	466715	582941	695738	959319	1.36072e+06	2.21578e+06
N-acetyl-L-aspartate/2-Amino-3-oxoadipate	2.65878e+06	5.52846e+06	1.82721e+07	3.84702e+06	3.41714e+06	2.98859e+06	6.53054e+06	4.4037e+06	3.77436e+06	3.8521e+06	7.45862e+06	5.83602e+06
3-Keto-beta-D-galactose/L-Gulonolactone	3.59081e+06	5.79144e+06	2.24732e+06	4.80525e+06	3.1856e+06	3.91154e+06	2.95613e+06	4.66264e+06	4.09575e+06	4.63144e+06	5.48418e+06	6.68159e+06
C6H12O6(5)	2.49764e+07	3.10012e+07	3.89562e+07	3.05582e+07	2.62542e+07	2.48564e+07	2.34095e+07	2.75585e+07	2.65549e+07	4.08999e+07	3.0533e+07	6.55199e+07
L-Iditol/D-glucitol/galactitol	2.50396e+06	5.39133e+06	2.69955e+06	5.13498e+06	2.90317e+06	9.78589e+06	4.31506e+06	8.20707e+06	5.73098e+06	6.69901e+06	1.37763e+07	1.86186e+07
3-dehydro-L-gulonate/D-glucuronate/L-iduronate	1.79843e+07	1.98678e+07	1.55294e+07	1.69596e+07	1.56376e+07	1.68753e+07	1.391e+07	1.68787e+07	1.77674e+07	2.10719e+07	1.72852e+07	2.0361e+07
gulonate	4.48895e+08	6.19343e+08	3.11631e+08	5.1209e+08	3.11722e+08	4.0799e+08	3.318e+08	5.65948e+08	5.45301e+08	7.60812e+08	8.81237e+08	9.07317e+08
Methylisocitric acid/2-methylcitrate	1.30459e+06	1.81321e+06	1.5104e+06	2.02499e+06	2.15894e+06	1.54019e+06	1.02601e+06	1.15194e+06	1.2727e+06	1.70305e+06	1.59567e+06	2.52304e+06
phenylacetate/(4-hydroxyphenyl)acetaldehyde	3.93433e+08	3.3247e+08	3.00361e+08	3.84455e+08	3.00118e+08	3.27493e+08	3.57301e+08	3.09046e+08	3.32472e+08	273097765	3.373e+08	3.09381e+08
4-hydroxy-2-nonenal/3,4-epoxynonanal	4.8091e+06	6.93437e+06	6.98413e+06	8.99919e+06	5.71252e+06	6.56456e+06	2.66486e+06	3.03509e+06	3.06224e+06	3.10762e+06	3.59617e+06	4.45647e+06
adrenochrome/N-benzoylglycinate	177273	118169	141899	141648	199994	137131	349489	262593	198382	524174	243821	683613
4(R)-hydroxy-dodec-6Z-enoate/4(S)-hydroxy-dodec-6Z-enoate	3.30096e+06	2.50417e+06	2.75529e+06	4.11433e+06	2.18245e+06	4.25779e+06	3.92755e+06	2.84144e+06	3.6445e+06	2.80566e+06	2.49605e+06	2.86306e+06
C14H24O3(4)	636984	520442	390852	657777	237677	186953	378122	591504	1.0229e+06	1.47009e+06	750870	1.2506e+06
3-oxo-6(R)-hydroxy-tetradec-8-cis-enoate/3-oxo-6(S)-hydroxy-tetradec-8Z-enoate	241297	244919	728759	598212	506604	365691	198646	264462	166196	244423	197540	622278
8(R)-hydroxy-hexadeca-2E4E6E10Z-tetraenoate/8(S)-hydroxy-hexadeca-2E4E6E10Z-tetraenoate	223484	267303	168068	289699	176090	313833	229241	203600	168334	184714	168429	191260
C16H26O3(4)	1.22074e+06	1.22802e+06	1.16393e+06	1.16576e+06	1.04156e+06	957158	391633	507803	493527	532369	565535	859470
linoleic acid/linoelaidic acid (all trans C18:2)/octadecadienoate (n-C18:2)	7.11853e+07	1.11455e+08	1.0976e+08	8.39555e+07	7.61458e+07	9.24534e+07	1367971424	2.66702e+08	5.01837e+08	2.85363e+08	352240775	6.47179e+08
oleic acid/elaidate/trans-vaccenate	2.30832e+08	1.92796e+08	2.79892e+08	2.35716e+08	3.23088e+08	2.36696e+08	9.42826e+08	1556570988	2066406826	2.63666e+08	3.00421e+08	6.22351e+08
9(10)-EpOME/12(13)-EpOME	3.08866e+06	2.74926e+06	3.2937e+06	5.11837e+06	2.43506e+06	5.34276e+06	3.38257e+06	3.56659e+06	7.23108e+06	3.51967e+06	4.11965e+06	4.37468e+06
9,10-hydroxyoctadec-12(Z)-enoate/12,13-hydroxyoctadec-9(Z)-enoate	5.99713e+06	4.48815e+06	8.70743e+06	1.28344e+07	3.96375e+06	8.5056e+06	2.83027e+06	2.65043e+06	3.66935e+06	2.6417e+06	2.27278e+06	2.8874e+06
pristanic acid	1.73379e+06	1.7505e+06	2.06906e+06	2.78293e+06	1.97405e+06	1.89187e+06	671040	710935	1.01895e+06	471013	1.07538e+06	712451
C20H30O2(4)	2.60595e+06	3.68159e+06	1.86065e+06	2.3067e+06	2.3693e+06	1.99509e+06	3.52084e+06	4.65517e+06	5.41797e+06	3.74746e+06	3.8343e+06	7.08875e+06
arachidonic acid	1.58839e+08	1.50348e+08	1.39923e+08	1.67955e+08	1.06403e+08	1.60607e+08	4.82669e+08	2.27906e+08	3.46059e+08	1.9468e+08	2.36251e+08	1.92619e+08
phytanic acid/arachidic acid	2.20789e+06	2.99416e+06	2.37459e+06	3.29369e+06	3.16832e+06	2.20391e+06	1.78161e+06	1.40161e+06	1.73323e+06	823342	1.73287e+06	1.57866e+06
C20H30O3(6)	22810.7	101618	137365	22696.9	87887.3	35781.4	144493	103700	115248	124134	190388	33801.5
C20H32O3(12)	500453	546878	700884	358618	365056	563858	255939	442702	1.1552e+06	647094	1.05047e+06	1.1681e+06
docosahexaenoate(DHA)	2.45237e+07	2.80801e+07	2.60896e+07	2.8763e+07	2.20919e+07	3.14272e+07	1.41329e+08	7.99942e+07	107929716	7.25418e+07	6.83316e+07	3.96135e+07
clupanodonic acid/docosa-4,7,10,13,16-pentaenoic acid	1.51429e+07	1.87629e+07	4.68319e+07	2.40226e+07	1.93796e+07	2.65292e+07	6.96279e+07	3.6589e+07	5.05687e+07	3.6554e+07	3.80367e+07	3.03811e+07
UDP-D-glucose/UDP-D-galactose	3.7743e+07	4.61342e+07	3.34883e+07	3.44328e+07	3.66794e+07	2.42386e+07	2.92077e+07	1.3496e+07	1.11438e+07	3.17236e+07	2.31425e+07	3.18606e+07
ADP-mannose/GDP-L-fucose/ADP alpha-D-glucoside	153274	175330	268007	167901	139200	110488	104873	89042.6	90969.3	365140	285276	241664
UDP-N-acetyl-alpha-D-glucosamine/UDP-N-acetyl-alpha-D-galactosamine	2.40322e+07	3.27056e+07	3.1066e+07	2.65121e+07	2.93966e+07	1.92701e+07	1.94348e+07	1.81872e+07	1.81686e+07	4.15958e+07	2.63568e+07	4.06377e+07
Taurodeoxycholic acid/taurochenodeoxycholate	3.95853e+07	1.05096e+08	3.8645e+07	5.75444e+07	2.85556e+07	3.52797e+07	5.03862e+07	1.8735e+07	2.86611e+07	8.77234e+07	7.45e+07	9.68782e+07
L-isoleucine/L-leucine	2.20727e+08	2.64848e+08	3.11924e+08	3.36933e+08	2.57743e+08	2.46263e+08	2.05566e+08	2.47687e+08	3.56537e+08	3.35093e+08	313608126	7.48372e+08
thiosulfate	1.16067e+06	727952	1.25759e+06	890625	411147	565962	478101	818018	668395	691323	610191	845835
Diphosphate	1.13492e+07	2.44664e+07	1.48161e+07	1.87426e+07	1.57345e+07	1.40411e+07	6.15577e+06	1.4041e+07	1.02835e+07	1.7004e+07	2.77974e+07	7.40882e+07
L-cysteate	661087	1.55544e+06	749357	700930	287303	569385	1.05105e+06	1.36211e+06	945102	694760	1.09353e+06	2.13765e+06
D-Glucuronate 1-phosphate	486415	627345	748275	564448	516479	678559	583088	693705	601737	1.11719e+06	1.2454e+06	1.60278e+06
N-acetyl-L-cystathionine	786464	888462	268567	337593	323810	775561	119932	8652.21	61219.3	359691	384767	208227
L-glutamate	1.32584e+08	1.32002e+08	4.81307e+08	1.52841e+08	1.73892e+08	1.42717e+08	1.62213e+08	1.50787e+08	1.26901e+08	3.71795e+08	2.26789e+08	2.3685e+08
myo-inositol	2.29085e+07	2.81087e+07	3.70974e+07	2.77397e+07	2.40446e+07	2.28137e+07	2.10767e+07	2.40243e+07	2.38172e+07	3.61592e+07	2.81844e+07	5.11091e+07
uracil	4.3985e+06	6.12526e+06	2.17495e+07	6.41437e+06	6.30993e+06	5.37095e+06	7.42113e+06	1.25722e+07	1.10691e+07	9.8039e+06	1.21883e+07	1.69385e+07
aspartate	4.88092e+07	5.73277e+07	1.0075e+08	6.20789e+07	5.6301e+07	4.93434e+07	3.7897e+07	3.94521e+07	3.88626e+07	9.73165e+07	6.73442e+07	6.93157e+07
Hypoxanthine	9.8865e+07	2.3757e+08	1.97246e+08	2.31822e+08	1.82897e+08	1.95599e+08	216305760	1.95411e+08	1.94502e+08	2.92359e+08	3.44864e+08	6.76094e+08
5-Amino-1-(5-Phospho-D-ribosyl)imidazole-4-carboxamide	618711	609397	261015	587012	655769	687930	510644	671282	500997	668761	875123	1.36622e+06
IMP	3.91044e+07	5.08331e+07	2.09933e+07	4.52764e+07	2.71817e+07	5.50327e+07	3.4022e+07	2.5022e+07	3.58753e+07	4.46507e+07	3.925e+07	5.60611e+07
GMP	3.16331e+07	4.35741e+07	3.51542e+07	3.60554e+07	3.57215e+07	3.0951e+07	2.45458e+07	3.18663e+07	2.67768e+07	3.82006e+07	3.89082e+07	5.67015e+07
GDP	1.901e+06	1.92712e+06	1.75141e+06	1.99308e+06	2.47429e+06	1.8256e+06	699636	916784	1.00503e+06	1.82561e+06	1.03023e+06	1.33823e+06
AMP	1.80824e+08	3.82557e+08	2.32945e+08	2.45178e+08	1.85877e+08	1.96966e+08	1.69936e+08	2.02277e+08	1.85964e+08	2.60384e+08	2.73692e+08	4.08039e+08
ADP	3.29594e+07	3.03094e+07	2.70038e+07	3.74438e+07	4.21837e+07	3.04357e+07	1.0024e+07	1.473e+07	1.3622e+07	3.48411e+07	1.53942e+07	2.58992e+07
ATP	5.09932e+06	2.15522e+06	2.89693e+06	5.54156e+06	6.94991e+06	4.20613e+06	1.20425e+06	1.41474e+06	1.47359e+06	5.27185e+06	1.06823e+06	1.834e+06
orotate	1.53211e+06	1.7181e+06	3.27881e+06	1.5254e+06	1.87077e+06	1.80515e+06	3.01929e+06	1.92364e+06	1.71701e+06	3.24827e+06	1.84943e+06	1.89643e+06
CMP	6.41837e+06	6.3308e+06	5.11722e+06	4.76432e+06	5.50004e+06	3.83656e+06	2.54361e+06	2.94259e+06	3.22726e+06	4.23291e+06	4.36887e+06	6.92436e+06
CDP	137375	27883.4	30204.9	46425.1	212400	49630.5	5099.28	1000	1000	13246.4	7587.12	10949.5
UMP	9.4133e+07	1.12941e+08	7.59941e+07	9.00481e+07	8.80162e+07	8.25623e+07	5.56036e+07	6.12317e+07	5.88785e+07	1.11291e+08	7.5941e+07	117394516
UDP	3.57778e+06	2.85028e+06	1.92783e+06	3.37644e+06	5.01615e+06	3.69873e+06	1.06202e+06	998032	1.6116e+06	3.93999e+06	1.11796e+06	1.93075e+06
UTP	374455	60194.8	32571.1	353952	596490	369997	20856.6	3704.88	52919.6	374679	1000	1000
dUDP	56759.1	121287	71429.1	80035.3	29684.5	138767	91943.3	106376	99225.4	50422.1	95374.3	54209
inosine	2.15644e+08	5.89697e+08	2.91789e+08	6.41687e+08	4.10367e+08	6.45995e+08	6.0558e+08	4.90838e+08	5.15011e+08	8.61205e+08	7.12408e+08	1324001461
guanosine	2.18315e+06	3.40042e+06	3.21088e+06	3.81566e+06	3.71064e+06	4.77258e+06	3.72115e+06	2.32105e+06	3.29131e+06	6.09899e+06	3.6034e+06	6.95973e+06
cytidine	1.5484e+06	1.48481e+06	2.85801e+06	1.11741e+06	1.90393e+06	1.16552e+06	713609	950081	1.38591e+06	1.15281e+06	1.35201e+06	1.56459e+06
uridine	9.71081e+07	2.48019e+08	2.70085e+08	2.03735e+08	1.35382e+08	2.06008e+08	1.89786e+08	3.64984e+08	3.44036e+08	507692999	5.32389e+08	1029883402
Thymidine	739729	1.09108e+06	2.83689e+06	935708	674676	796564	588946	580258	600465	1.87026e+06	429037	303105
Deoxyinosine	312322	688645	657071	870773	542006	735896	655590	639968	732017	712581	739421	740992
Deoxyuridine	1.32633e+06	1.3859e+06	4.02588e+06	1.19192e+06	1.30574e+06	1.10615e+06	691219	986708	1.08572e+06	2.92872e+06	748316	631086
alpha-D-glucose	6.20857e+08	8.79151e+08	3.17076e+08	7.90415e+08	5.02071e+08	6.62096e+08	5.10699e+08	702638899	4.94072e+08	7.80972e+08	1056741830	1160723554
G6P/F6P	6.18845e+07	1.57374e+08	9.72591e+07	1.09572e+08	7.81123e+07	1.04688e+08	4.80331e+07	3.30536e+07	2.58833e+07	8.21368e+07	2.99296e+07	5.42287e+07
beta-D-Fructose 1,6-bisphosphate	1.2501e+06	2.50422e+06	4.51867e+06	1.92655e+06	1.33951e+06	1.97526e+06	1.92403e+06	1.51686e+06	1.11785e+06	4.49678e+06	1.68372e+06	1.9686e+06
Dihydroxyacetone phosphate	6.88796e+06	9.22718e+06	6.4146e+06	1.13583e+07	6.94225e+06	7.99762e+06	12093293	2.37177e+07	1.24636e+07	1.33958e+07	1.12562e+07	1.24082e+07
D-Glycerate 3-phosphate/D-Glycerate 2-phosphate	1.39763e+07	1.59215e+07	2.06972e+07	1.57827e+07	2.16017e+07	1.42835e+07	7.67082e+06	1.29871e+07	5.94577e+06	2.61276e+07	9.59076e+06	2.58717e+07
Phosphoenolpyruvate	4.64366e+06	8.20305e+06	5.9755e+06	6.75092e+06	5.3561e+06	8.48897e+06	4.66788e+06	4.93647e+06	2.15887e+06	9.15927e+06	1.28981e+07	1.01503e+07
pyruvate	2.25959e+07	2.10619e+07	2.87467e+07	2.43458e+07	3.11777e+07	2.09089e+07	1.30051e+07	1.5549e+07	1.24673e+07	3.00658e+07	2.64283e+07	2.86515e+07
lactate	6.74959e+09	8.18289e+09	6.51021e+09	8.26515e+09	8.95198e+09	8.05844e+09	5005370125	6454954960	4615105489	7898316092	10106572868	10519432684
citrate/isocitrate	1.71427e+08	6.58351e+07	1.38172e+08	1.66845e+08	1.97783e+08	9.46348e+07	5.37487e+07	1.05517e+08	8.73242e+07	2.34565e+08	1.8949e+08	2.27234e+08
cis-aconitate	1.6842e+06	402619	1.11511e+06	1.50659e+06	1.82383e+06	746748	636017	876201	930276	1736115	1.76546e+06	1.94729e+06
2-oxoglutarate(2-)	2.35596e+06	2.57928e+06	2.16859e+06	2.20244e+06	2.25145e+06	1.94948e+06	2.40871e+06	2.51947e+06	2.33496e+06	3.03075e+06	2.62644e+06	2.54713e+06
succinate(2-)	1.51297e+08	1.59331e+08	1.51297e+08	1.33968e+08	9.76032e+07	7.5745e+07	1.06296e+08	9.66978e+07	8.65951e+07	2.63033e+08	175868020	2.16907e+08
fumarate	3.49531e+07	2.82137e+07	3.18162e+07	3.73089e+07	3.34833e+07	3.19829e+07	1.48524e+07	2.11095e+07	1.96423e+07	4.54951e+07	3.26217e+07	2.37729e+07
malate(2-)	3.85862e+08	2.97438e+08	3.47768e+08	4.26136e+08	3.81896e+08	3.535e+08	1.57696e+08	234172174	2.1766e+08	5.23578e+08	3.72989e+08	2.79224e+08
acetoacetate	8.17338e+06	1.15371e+07	9.57841e+06	8.91668e+06	9.06015e+06	8.8106e+06	8.08245e+06	8.98353e+06	8.59532e+06	8.83668e+06	9.18515e+06	9.62678e+06
2-Hydroxyglutarate	3.73641e+07	7.34229e+07	4.3343e+07	5.28713e+07	5.87094e+07	4.08056e+07	4.64869e+07	5.26994e+07	3.46221e+07	5.40572e+07	5.06338e+07	5.14465e+07
Valine	3.66975e+07	4.0782e+07	6.38928e+07	5.49758e+07	4.10659e+07	4.04805e+07	3.15597e+07	4.08902e+07	6.01424e+07	4.34444e+07	3.93046e+07	9.22064e+07
