# Supplementary material for: SAPS3 subunit of protein phosphatase 6 is an AMPK inhibitor and controls metabolic homeostasis upon dietary challenge in male mice
Source: Nat Commun. 2023 Mar 13;14:1368. doi: 10.1038/s41467-023-36809-1 (PMC10011557; doi:10.1038/s41467-023-36809-1)
Supplement: Supplementary file 5 — Source Data [file 41467_2023_36809_MOESM5_ESM.xlsx]

## Sheet: Figure 2
Figure 2c Bodyweight (g)
weeks	0	2	4	6	8	10	12	14	16
WT CD	22	25.6	27.8	31	31.3	32.3	33.9	34.6	34.6
	22.3	25.3	26.6	30.4	31	31.1	33.2	33.4	34.9
	20.9	26.3	26.4	28.9	29.4	31.1	32.1	33.1	33
	22.8	24.4	26	28.7	29.8	30.7	32.7	34.6	35.3
	22.5	27.7	31.1	32	34.5	35.6	34.6	36	38.7
	22.2	24.6	27.5	28.4	29.9	31	31.6	32.8	35.5
	22.7	24.8	27.2	27.4	29.2	31.9	32	33.9	36.4
	21.2	24.1	25.8	26.8	29.3	30.6	30.1	32.8	33
KO CD	22.1	24.2	26.2	24.1	28.4	29.5	30	30.4	31.2
	22.2	23.8	26.3	27.5	29.7	29.7	30.5	31	32.9
	21	23.2	25.6	26.7	28.4	29.5	30.9	31.4	33.4
	21	24.1	26	28.4	29	30.4	30.8	31.7	33.7
	21.2	24.7	27.5	28	29.6	31.7	31	31.7	34.5
	20.5	22	26.5	28.1	29	30.3	30.9	30.4	33
	22.4	25	27.6	28.2	30.2	32.4	32.2	33.7	35.3
	22.5	24.2	26.5	28	29	30.5	30.6	31.6	34.4
WT HFD	23.5	26.2	27.3	32.6	34.7	36.2	40	43.2	46.4
	25.2	29.9	31.2	36	38.2	40.5	44	47.45	51.8
	23.9	29	30.1	31.3	33.8	34.1	36.9	39.8	45.6
	23.1	25.9	28.1	31.3	32.1	34.5	37.5	42.5	49.2
	22.3	28.6	28.5	32.7	35.1	35.7	40.8	44	45.7
	25	27	30.6	32.1	34.2	38	40.8	44.3	47.2
	23.3	28	30.6	33.5	36.5	41.7	47.4	48.9	52.3
	22.3	28.6	31.5	35.3	36.1	43.1	47.8	51.5	55
KO HFD	23.3	27.3	28.6	29.6	30.9	31.6	33.1	35.4	37.3
	22.2	25.4	28.2	29.2	32	33.3	33.4	34.3	35.7
	21	23.8	26.1	27	30.1	30.2	30.3	31.2	33.1
	23.8	24.9	31.2	32.4	32.9	33.4	35.6	37	39.4
	24.5	28	28	30.8	31.3	32.5	34.3	35.1	36.7
	25.4	26.9	28.5	30.6	30.6	31.1	32.3	32.3	34
	23.1	26.8	30.4	32	34.3	34.1	36.7	37.1	38.9
	23.5	27	30.5	31.5	31.7	32.9	34.1	33.6	35.4
Figure 2d Fat mass and lean mass (%)
Fat mass					Lean mass
WT CD	KO CD	WT HFD	KO HFD		WT CD	KO CD	WT HFD	KO HFD
14.5352	13.2639	43.75	24.937		85.0704	81.0764	55.25	71.2594
25.9259	24.3098	39.1721	29.68		72.4383	76.0943	57.5599	68.3733
21.4545	12.6471	46.7793	23.6842		75.6667	86.634	50.3579	72.4561
19.8266	13.8245	40.8932	21.6082		75.1156	81.1599	56.6449	74.7368
21.404	20.8982	35.5083	23.369		73.9542	75.4491	60.3783	69.3583
13.697	24.5312	45.0219	39.4484		82	73.5	53.443	57.8657
20.6799	21.821	41.2774	31.8919		74.3343	77.4691	56.1477	65.4865
Figure 2e Glucose levels (mg/dl)
GTT									ITT
minutes	0	15	30	60	90	120			minutes	0	15	30	60	90	120
WT CD	85	299	361	276	185	150			WT CD	131	116	120	144	175	165
	104	224	273	261	216	179				144	190	134	163	161	178
	79	202	279	226	200	181				148	209	137	140	104	152
	87	177	214	210	183	154				154	110	96	108	143	128
	73	200	241	190	139	126				153	104	106	97	117	137
	96	282	300	216	191	181				184	158	106	107	139	166
	83	173	242	178	192	148				171	127	101	93	116	158
KO CD	114	276	282	195	134	141			KO CD	171	73	90	115	119	134
	96	234	264	167	179	160				149	116	95	111	150	133
	80	157	183	176	144	93				110	81	49	58	101	139
	83	226	254	154	123	104				136	106	89	78	111	112
	88	263	283	171	182	151				167	100	93	105	134	147
	84	185	235	206	160	142				164	122	96	92	127	136
	113	236	327	202	154	136				160	155	115	163	160	151
WT HFD	96	269	300	266	213	208			WT HFD	234	260	161	175	173	202
	134	254	303	195	182	157				243	250	256	226	268	297
	185	301	457	331	268	218				242	229	252	186	235	197
	143	322	433	264	240	222				221	242	116	114	142	185
	133	266	357	234	208	177				193	217	195	230	214	197
	122	299	324	242	190	183				202	280	202	159	181	212
	106	311	343	200	288	230				187	220	180	149	183	197
	154	295	396	326	299	253				186	254	172	224	193	250
KO HFD	106	243	210	140	165	107			KO HFD	212	222	133	158	163	219
	102	263	224	179	157	116				201	178	114	84	124	152
	124	228	245	180	170	181				203	219	118	100	137	160
	149	329	319	216	161	140				175	169	150	125	155	185
	106	247	254	162	128	146				158	188	136	136	158	201
	116	361	272	157	164	158				142	175	148	130	171	183
	94	235	312	173	165	115				139	157	145	180	229	210
	114	293	336	230	200	152				197	183	135	173	177	178
Figure 2g Liver weight (g)
	WT CD	KO CD	WT HFD	KO HFD
	1.547	1.162	1.452	1.209
	1.1	1.046	2.258	1.264
	1.165	1.091	2.101	1.372
	1.223	1.3	2.451	1.16
	1.355	1.24	2.811	1.564
	1.451	1.31	2.035	1.255
	1.298	1.266	1.834	1.61
Figure 2i Fat percentage (%)
	WT CD	KO CD	WT HFD	KO HFD
	6.055	6.9	62.396	9.132
	6.661	7.42	70.508	7.525
	8.132	8.055	69.375	7.332
	5.938	5.536	78.438	3.191
			81.678	5.98
			85.48	8.362

## Sheet: Figure 3
Figure 3b Bodyweight (g)
weeks	0	2	4	6	8	10	12	14	16
FF CD	25	26	26	26	27	28	29	30	33
	22	22	22	24	25	26	28	26	29
	24	26	30	31	32	34	34	36	38
	27	27	28	30	32	35	33	37	34
	23	24	24	29	29	30	32	32	34
	24	25	24	29	29	30	32	32	34
	24	24	24	28	28	29	30	31	32
	23	24	25	26	27	28	29	30	31
LKO CD	23	26	26	28	31	30	32	33	34
	23	25	28	29	27	27	30	33	34
	22	25	26	28	29	30	31	33	34
	24	27	29	29	30	30	30	31	33
	24	26	25	28	28	29	29	30	30
	23	25	26	29	30	32	30	28	29
	27	28	30	32	36	39	39	40	41
	23	23	24	25	25	25	24	25	25
FF HFD	24	28	29	33	37	41	44	47	47
	25	29	31	35	38	40	44	48	48
	16	23	28	30	31	33	38	39	39
	19	23	27	29	33	37	39	43	44
	25	25	27	30	33	35	37	42	42
	24	26	27	30	33	34	36	39	42
	25	25	26	28	30	33	35	35	39
	25.7	28	30	32	34.2	35	38	39	41.2
	26	27	30.5	33	36.4	38	41.9	45	50.4
	25	29.6	34.2	37	38.5	39	41.4	42	42.7
LKO HFD	27	27	30	32	33	35	34.3	38	39
	24	27	29	31	35	32.5	34.2	39	40
	19	25	28	29	33	34	35	36	36
	19	24	26	29	31	34	36	38	36
	17	22	25	32	20	33	36	36	37
	22	24	25	29	32	34	37	40	39
	25	27	28	30	31	34	35	38	38
	22	23	26	26	27	27	29	29	30
	22	22	24	25	26	27	28	29	30
	25	27	30.2	32	34	35	36.9	38	39.1
Figure 3c Fat mass and lean mass (%)
Fat mass							Lean mass
weeks	0	4	8	12	16			weeks	0	4	8	12	16
FF HFD	9.27	21.65	30.25	35.07	34.01			FF HFD	85.17	77.06	67.09	62.1	63.9
	9.92	20.26	26.98	29.55	43.73				84.9	78.16	69.61	66.6	55.47
	10.07	22.72	31.07	35.13	33.71				85.69	74.72	66.53	61.86	62.31
	8.71	40.16	29.55	26.23	35.22				89.93	52.67	64.72	46.08	63.09
	8.84	17.37	20.96	27.35	37.82				88.48	80.46	75.96	69.09	53.85
	8.52	21.08	27.67	31.7	36.6				81.58	74.83	64.84	58.71	61.28
LKO HFD	4.42	7.03	6.23	9.7	14.9			LKO HFD	77.06	75.43	71.16	67.2	77.57
	8.61	11.43	10.97	15.46	17.85				89.04	83.77	84.74	80.54	66.41
	9.53	16.72	25.79	26.96	30.79				86.3	81.52	70.97	70.24	63.52
	7.95	10.89	13.2	17.57	17.52				88.23	86	83.42	79.57	70.93
	6.79	21.88	21.38	25.64	29.3				88.81	76.13	72.23	72.9	63.97
	8.39	17.9	19.25	21.29	25.55				83.35	81.26	72.16	77.4	71.95
Figure 3d Liver weight (g)
	FF CD	LKO CD	FF HFD	LKO HFD
	1.485	1.352	2.909	1.81
	1.284	1.755	2.285	2.1
	1.162	1.392	1.951	1.599
	1.102	1.106	2.184	1.33
	1.427	1.291	1.594	1.747
	1.344	1.21	1.647	1.761
	1.616	1.33	2.375	1.25
	1.582	1.346	2.784	1.799
			1.993	2.033
			1.54	1.543
Figure 3e Fat percentage (%)
	FF CD	LKO CD	FF HFD	LKO HFD
	8.553	8.403	72.387	9.716
	6.8	7.65	77.75	12.262
	8.6	8.02	69.223	8.504
Figure 3f Serum Triglyceride (mg/dl)
	FF CD	LKO CD	FF HFD	LKO HFD
	73.7927	41.3375	69.3093	75.9639
	68.2096	76.9226	87.8915	55.2388
	65.3899	46.2156	83.9156	65.8411
	68.689	52.4473	89.3577	91.4443
	72.6366	75.4282	86.6508	66.546
	80.0526	78.8965	78.2197	83.0697
	86.538	84.7897	129.736	78.3043
			125.676	51.7987
			130.272	59.271
			104.895	101.793
Figure 3h Glucose levels (mg/dl)
GTT									ITT
minutes	0	15	30	60	120				minutes	0	15	30	60	120
FF CD	82	326	430	255	128				FF CD	221	194	155	175	168
	91	262	281	187	132					203	125	121	178	183
	103	231	324	234	152					229	154	136	150	193
	85	247	233	184	106					215	206	138	167	224
	84	225	219	160	134					219	152	114	182	214
	96	255	215	155	108					201	190	112	152	175
	94	268	229	170	107					228	121	139	103	105
LKO CD	67	221	229	157	107				LKO CD	170	85	105	145	199
	93	277	235	188	141					206	198	129	151	163
	62	156	179	127	107					171	218	163	144	147
	87	195	300	197	124					204	182	118	134	121
	88	215	227	171	121					211	199	214	187	203
	100	287	244	193	134					218	189	149	171	180
	65	199	205	159	93					119	130	113	107	99
FF HFD	170	337	355	318	184				FF HFD	235	259	161	228	197
	105	297	407	293	167					223	210	185	208	186
	178	335	385	378	232					230	223	205	211	221
	133	302	360	259	185					249	156	131	177	182
	136	278	339	325	188					243	172	196	134	169
	113	276	352	287	140					247	122	111	138	175
	176	357	424	431	211					160	158	116	129	132
	193	282	358	303	277					212	149	179	267	281
	132	304	384	315	204					250	270	157	188	189
	232	408	460	436	245					196	197	155	155	157
LKO HFD	90	294	289	230	116				LKO HFD	175	173	175	127	156
	89	279	274	207	138					202	125	137	127	166
	85	271	225	211	109					154	115	96	108	131
	90	324	299	191	110					174	175	118	145	160
	91	324	295	224	112					171	162	153	141	178
	95	209	243	195	139					199	179	114	126	147
	76	266	273	203	104					145	120	87	101	106
	81	240	270	215	100					198	217	130	190	154
	139	269	292	266	162					156	153	124	135	123
	126	252	295	239	177					178	100	90	142	140
Figure 3g Glucose levels (mg/dl)
	FF CD	LKO CD	FF HFD	LKO HFD
	82	67	170	90
	91	93	105	89
	103	62	178	85
	85	87	133	90
	84	88	136	91
	96	100	113	95
	94	65	176	76
			193	81
			132	139
			232	126
Figure 3i C-Peptide (ng/ml)
	FF CD	LKO CD	FF HFD	LKO HFD
	1.16738	0.589941	1.07664	2.38611
	0.902874	1.60591	0.919638	2.46408
	0.908462	0.586482	1.48031	1.5628
	1.33183	0.611229	2.00745	2.30655
	0.759979	0.756253	2.21315	1.10538
	1.01517	0.54364	1.39782	1.93002
	0.516232	1.81985	1.42336	1.68387
			1.07877	1.67962
			0.942257	2.44678
			1.062	3.36482

## Sheet: Figure 5
Figure 5c Glucose uptake
		WT	KO
		1.00002	1.1648
		1.01861	1.15403
		1.0055	1.21477
		0.985971	1.22396
Figure 5d Fold change
	Pyruvate			GADP
	WT	KO		WT	KO
	1	1.25094		1	1.71033
	0.668957	1.49046		1.17704	1.65459
	0.886203	1.2808		1.00309	1.34389
		0.0184497			0.0286992
Figure 5e OCR (pmol/min)
	min	Replicates	1	2	3	4	5
	0	WT	205.31	207.22	194.04	166.63	163.25
		KO	234.18	256.88	294.73	274.2	291.76
	10	WT	220.95	234.94	213.8	190.11	179.92
		KO	259.77	287.81	329.78	312.62	316.6
	20	WT	218.81	228.06	213.87	183.88	180.12
		KO	284.91	280.27	336.68	318.66	326.29
	30	WT	175.11	163.12	178.57	139.26	142.19
		KO	214.79	211.76	257.63	249.25	249.11
	40	WT	163.56	185.22	176.82	133.62	134.69
		KO	209.59	206.32	247.09	241.73	244.81
	50	WT	166.07	182.42	172.99	129.23	127.74
		KO	194.05	194.99	243.01	234.14	229.32
	60	WT	160.01	165.82	137.41	131.2	150.6
		KO	261.62	272.78	331.9	315.68	241.71
	70	WT	170.82	168.4	141.03	116.88	129.08
		KO	254.39	266.92	252.24	326.02	335.96
	80	WT	155.08	154.02	124.11	113.65	138.87
		KO	246.54	261.28	287.96	318.34	329.34
	90	WT	56.9	82.57	52.29	52.95	52.47
		KO	66.73	69.61	97.9	83.31	98
	100	WT	52.49	72.95	44.7	41.07	41.96
		KO	66.21	74.63	98.93	82.96	95.27
	110	WT	55.11	75.44	48.03	40.09	42.02
		KO	69.05	72.45	92.72	81.08	96.87
Figure 5f Fold change
	Palmitate			Stearate			Palmitoleate			Oleate
	WT	KO		WT	KO		WT	KO		WT	KO
	1	0.271922		1	0.550391		1	0.213951		1	0.329411
	0.664988	0.482619		1.26901	0.523797		1.29059	0.357744		1.18989	0.346981
	1.13803	0.551482		0.999759	0.502666		1.37705	0.560216		1.19151	0.35653
Figure 5g RNA expression
	AMPKα1						AMPKα2
	AMPK	+	-	+	-		AMPK	+	-	+	-
		WT	WT	KO	KO			WT	WT	KO	KO
		1.01	0.38	1.02	0.46			0.98	0.35	1.01	0.16
		1.16	0.39	0.91	0.54			0.97	0.21	1.02	0.26
		0.81	0.71	1.02	0.45			1.03	0.48	1.08	0.12
Figure 5h Fold change
	Pyruvate						PEP
	AMPK	+	-	+	-		AMPK	+	-	+	-
		WT	WT	KO	KO			WT	WT	KO	KO
		1.08	0.25	1.68	0.39			1.21	0.62	1.34	0.62
		1.05	0.24	1.81	0.44			0.88	0.59	1.9	0.5
		0.86	0.24	1.56	0.49			1.01	0.77	2.21	0.81
Figure 5i Fold change
	Palmitate						Stearate						Palmitoleate						Oleate
	AMPK	+	-	+	-		AMPK	+	-	+	-		AMPK	+	-	+	-		AMPK	+	-	+	-
		WT	WT	KO	KO			WT	WT	KO	KO			WT	WT	KO	KO			WT	WT	KO	KO
		1.01	1.06	0.71	2.2			1.06	1.39	0.51	1.34			1.02	2.33	0.29	2.01			1	1.74	0.6	1.09
		1	1.03	0.48	1.72			0.9	2.17	0.48	1.67			1.03	3.35	0.71	1.65			0.67	2.29	0.81	1.36
		0.97	0.93	0.4	1.41			1.03	1.77	0.38	1.52			0.93	3.29	0.65	1.93			1.31	1.71	0.68	1.54

## Sheet: Figure 6
Figure 6b Fat mass (%)
	Before treatment				Ctrl		ComC
	FF	LKO	FF	LKO	FF	LKO	FF	LKO
	39.6596	33.436	40.4772	33.7352	36.2834	32.4565	38.389	34.2857
	38.0549	34.5098	38.4906	38.6313	41.3158	36.4623	38.9327	36.1749
	51.2933	30.075	37.6501	33.7537	39.0847	35.792	35.28	36.8449
	37.0615	36.0697	45.3606	30.1734	38.1473	37.439	38.9355	43.012
	44.4578	30.6936	45.5466	26.9975	48.6923	36.1593	45.3252	39.2987
	39.1595	21.5556	45.4906	33.4805	39.2662	23.8872	43.7288	35.2304
Figure 6c Liver weight (g)
	Ctrl		ComC
	FF	LKO	FF	LKO
	1.63	1.558	1.599	2.032
	2.192	1.332	1.971	1.635
	2.129	0.909	0.989	1.389
	1.716	1.149	1.52	1.873
	1.96	1.343	1.474	1.586
	2.281	1.463	1.572	1.296
	1.708	1.688	1.625	1.457
	2.682	1.246	3.28	2.564
Figure 6f Fat percentage (%)
	Ctrl		ComC
	FF	LKO	FF	LKO
	77.502	8.273	69.115	77.814
	70.756	7.952	63.206	68.487
	77.9	8.313	64.647	72.758
	80.286	9.948	75.542	76.977
	83.019	9.468	77.516	70.195
	71.612	11.397	73.113	75.335
Figure 6i Body weight (g)
weeks	0	2	4	6	8	10	12	14	16
FF CD AAV (-)	23.4	23	30	31	33	33	34	35	35
	23.7	25	26	26	28	29	30	31	32
	24	25	26	27	29	30	31	32	33
	25.3	25.9	25	24	24	26	27	29	29
	25.4	26.5	28	30	32	33	33	34	34
	26.5	28	30	31	34	36	36	36	36
LKO CD AAV (-)	24.5	24	26	27	28	28	30	32	32
	25.8	25	25.8	26.5	27	27.6	27.9	28.2	28.5
	24.6	26	30	31	32	34	34	36	35
	23.6	26.7	25	27	26	28	32	33	33
	23.5	26.7	28	28	29	30	31	32	32
	27	26.7	27	31	31	31	33	34	35
FF HFD AAV (-)	24.5	27.5	29.3	31.3	33.3	36.8	38.6	40.6	44.8
	26.8	28	31.8	37.3	41.9	45.6	46.5	49.8	50.3
	27.5	30.9	34.2	44.8	47.5	48.9	48.8	50.9	52.3
	24.4	28.7	30.5	31.9	33.4	34.9	39.3	43	45.6
	24.4	28.2	30	31.4	34.8	35.8	38.4	42.5	44.1
	27.1	30.1	34.4	36.9	39.1	40.5	42.7	47.4	48.2
LKO HFD AAV (-)	25.3	25.5	26.1	27.9	28.5	29.1	32.9	33.9	34
	24.7	27.1	28.8	30	31.3	32	32.9	35.9	37.4
	23.4	27.7	29.6	31.7	32.4	35.6	37.4	38.2	39.6
	23.7	27.6	30.3	33	33.7	34.8	35.1	36.6	37.6
	26	26.5	27.5	32.1	32.5	33.5	33.7	34.6	35.6
	27.2	27.7	28.9	29.5	30.7	34.1	37.43	39.3	40.1
FF CD AAV (+)	23.1	24.9	24.9	26.3	28.4	28.5	29.5	30.9	32.5
	23.3	24.3	25.2	26.2	26.1	26.6	27.8	28.8	29.9
	24	24.6	25.2	27.2	28.2	29.5	30.7	31	33.4
	24.7	25.9	27.3	28.7	30	29.6	30.6	32	33.1
	25.4	26.4	27.9	29.5	30.3	31.3	31.1	32.6	33.4
	24.5	25.8	28	30.5	31.8	32	33.8	34.7	35.7
LKO CD AAV (+)	25.2	26.2	26.9	27.7	27	27.6	29.1	29.9	31.6
	25.2	26.3	27.5	28.4	28.4	28.7	29	29.3	33.7
	26.6	28.2	29.1	31.8	33.9	35	35.1	36.7	36.7
	26.8	27.6	28.1	28.8	29.5	29.6	30.4	30.9	32.7
	24.1	25.2	26.3	28.1	29.2	29.7	31.2	32.4	33.7
	23.4	24.4	25.6	28.5	29.4	30	30.8	32.4	33.4
FF HFD AAV (+)	23.1	28	31.4	35.6	37.7	41.8	43.7	45.7	47.3
	24.3	28.3	31.5	33.9	35.8	39.6	43.9	45.9	46.9
	24.1	26.1	28.6	30.6	33.4	37.2	40.7	43.6	45.2
	23.5	26.3	28.5	30.7	32.3	35.4	38.3	41.8	44.2
	23.4	28.3	31.1	35.5	38.6	44	46.4	48.5	49.8
	21.6	24.2	27.1	30	32.5	36.1	40.3	43.6	45.1
LKO HFD AAV (+)	22.5	25.2	27.5	28.4	31.1	35.7	38.2	41.1	42.5
	24.6	27.9	30.3	32.1	35.1	38.3	40.8	42.5	44.3
	24.9	30.3	33.4	36	39.2	42.2	45.1	47.1	48.4
	23.1	26.2	29.6	33.9	36.3	38.1	41.5	42.6	43.9
	24.4	27.9	30.1	32.2	35.7	37.9	39.4	41.6	44.3
	25.1	26.6	29.5	32	34	36	37.2	39.3	42.5
Figure 6j Fat mass (%)
	FF CD AAV (-)	LKO CD AAV (-)	FF HFD AAV (-)	LKO HFD AAV (-)	FF CD AAV (+)	LKO CD AAV (+)	FF HFD AAV (+)	LKO HFD AAV (+)
	24	21.7333	39.3925	25	22.1107	11.4873	41.7673	36.7385
	20.9375	30.9474	40.5198	28.0749	16.3273	19.2226	44.0938	37.2953
	9.48485	13.8065	44.9537	32.0449	25.7426	21.7984	38.9756	43.0149
	18.6897	16.7714	46.1789	23.0357	17.486	16.6055	44.3665	40.7062
	20.2353	19.1818	43.5785	25.5303	18.5065	15.8457	44.8041	41.9718
	13.5588	21.8125	38.6233	24.734	16.7507	19.1018	42.772	39.5706
Figure 6k Liver weight (g)
	FF CD AAV(-)	LKO CD AAV(-)	FF HFD AAV(-)	LKO HFD AAV(-)	FF CD AAV(+)	LKO CD AAV(+)	FF HFD AAV(+)	LKO HFD AAV(+)
	1.066	1.393	1.905	1.289	1.034	1.001	2.207	1.755
	1.43	1.165	2.327	1.576	1.032	1.132	1.441	1.825
	1.24	1.235	1.814	1.487	1.108	1.593	1.85	1.702
	1.351	1.679	1.83	1.284	1.716	1.254	1.532	1.525
	1.45	1.604	2.124	1.235	1.302	1.324	2.36	1.876
	1.532	1.233	1.845	1.076	1.145	1.155	1.893	1.494
Figure 6m Glucose levels (mg/dl)
GTT								ITT
minutes	0	15	30	60	90	120		minutes	0	15	30	60	90	120
FF CD AAV(-)	97	237	257	231	169	180		FF CD AAV(-)	184	158	106	107	139	226
	93	194	185	177	147	130			131	104	99	87	121	117
	113	236	327	202	154	136			163	125	104	119	141	146
	83	226	254	154	123	104			152	177	122	104	118	140
	88	263	283	171	182	151			177	218	249	205	231	169
	84	185	235	206	160	142			200	175	93	178	159	166
LKO CD AAV(-)	85	209	261	216	185	120		LKO CD AAV(-)	121	163	154	155	172	182
	104	224	273	201	136	139			164	134	110	130	165	153
	79	202	279	226	160	181			160	155	115	163	160	151
	87	177	214	210	183	154			193	182	184	141	159	168
	107	164	216	204	160	140			185	187	147	152	156	137
	96	182	200	166	151	121			198	181	153	140	132	166
FF HFD AAV(-)	123	261	297	243	197	169		FF HFD AAV(-)	204	184	173	204	223	223
	126	226	326	239	211	217			202	216	185	168	177	212
	136	303	252	232	175	220			219	259	220	234	258	238
	137	212	268	272	256	206			208	156	134	180	162	195
	125	319	345	248	197	228			176	199	180	242	220	275
	128	280	289	253	167	163			211	209	170	131	216	192
LKO HFD AAV(-)	101	213	228	207	178	145		LKO HFD AAV(-)	189	177	163	145	158	150
	100	204	238	215	182	172			145	191	121	131	133	158
	91	207	239	213	173	160			184	196	183	151	175	191
	83	173	242	178	162	148			161	197	163	164	178	173
	96	234	264	167	179	160			173	180	167	169	142	183
	73	200	241	190	139	126			181	157	136	123	153	147
FF CD AAV(+)	96	195	209	204	150	148		FF CD AAV(+)	153	173	150	142	177	196
	117	282	301	202	185	168			167	195	130	121	160	153
	127	347	279	194	149	129			165	222	145	155	156	179
	92	204	213	144	131	107			121	113	89	92	94	116
	115	186	204	157	141	116			127	107	97	119	118	104
	110	180	253	165	143	117			158	179	104	124	140	145
LKO CD AAV(+)	75	138	172	170	148	128		LKO CD AAV(+)	122	157	95	93	69	60
	91	195	176	151	126	110			136	137	105	153	170	165
	134	285	168	151	131	111			145	107	116	109	121	117
	101	190	222	157	126	112			122	143	106	120	161	161
	110	208	260	185	143	135			154	168	122	133	135	158
	103	193	274	182	155	128			143	152	113	131	142	165
FF HFD AAV(+)	162	323	441	327	315	271		FF HFD AAV(+)	202	197	186	183	202	221
	163	372	383	236	191	188			200	206	170	182	165	178
	138	316	351	272	198	185			196	209	179	193	182	231
	133	292	269	275	211	173			162	191	136	139	166	180
	187	353	402	299	247	184			213	291	254	236	217	253
	147	254	312	229	194	160			215	237	150	148	195	197
LKO HFD AAV(+)	100	236	261	220	196	165		LKO HFD AAV(+)	168	164	110	153	161	192
	123	279	259	233	201	177			185	165	181	186	164	188
	164	306	369	279	240	198			196	221	177	206	253	251
	155	308	340	257	208	165			159	204	181	151	146	182
	129	257	321	307	293	227			194	256	218	161	203	182
	137	282	278	236	182	158			195	255	151	153	149	168

## Sheet: Figure S1
Figure S1d Quantification of western blot Fig.1i
		shCtrl	shCtrl	shCtrl	shSAPS3	shSAPS3	shSAPS3
	pAMPK/ACTIN	Gluc +	Gluc -	Gluc -/+	Gluc +	Gluc -	Gluc -/+
		1	2.45446	0.958137	1.53445	3.16709	2.45069
		1	1.9038	0.767706	0.960396	2.28501	1.81275
		1	1.91536	0.915196	1.07734	2.44589	2.04399
Figure S1e Quantification of western blot Fig.1i
		shCtrl	shCtrl	shCtrl	shSAPS3	shSAPS3	shSAPS3
	pACC/ACTIN	Gluc +	Gluc -	Gluc -/+	Gluc +	Gluc -	Gluc -/+
		1	2.98076	0.790095	1.30481	3.11483	2.28589
		1	2.37445	1.43692	1.37195	2.46115	2.15404
		1	1.9166	1.01627	0.952835	2.03641	1.5438
Figure S1f Quantification of western blot Fig.1j
		siControl	siControl	siControl	siSAPS1	siSAPS1	siSAPS1	siSAPS2	siSAPS2	siSAPS2	siSAPS3	siSAPS3	siSAPS3
	pAMPK/ACTIN	Gluc +	Gluc -	Gluc -/+	Gluc +	Gluc -	Gluc -/+	Gluc +	Gluc -	Gluc -/+	Gluc +	Gluc -	Gluc -/+
		1	4.05337	1.18166	0.818864	3.61919	1.07465	1.5071	3.59099	1.72463	0.714411	4.43914	4.30667
		1	3.08315	0.398935	0.814858	2.52887	0.478537	1.18659	2.61637	0.761814	1.07068	2.69486	1.82592
		1	2.55441	0.162078	0.999302	2.27542	0.226112	0.832685	2.28695	0.466285	0.589392	2.82606	1.42422

## Sheet: Figure S2
Figure S2a Food intake (g)
	WT CD	KO CD	WT HFD	KO HFD
	3.8	3.5	3.1	3.3
	2.8	2.7	3.1	2.8
	2.7	2.6	3.2	2.5
	2.9	2.9	3	3.2
	2.7	2.8	2.5	2.7
	2.7	2.5	2.7	2.7
	2.3	2.4	2.2	2.2
Figure S2b Area under the curve (AUC) values of Fig.2e
	GTT					ITT
	WT CD	KO CD	WT HFD	KO HFD		WT CD	KO CD	WT HFD	KO HFD
	12942	12925	21287	11924.2		20749	17281.7	24415.7	24334.7
	19135.7	16941.6	16204.3	11900.2		21153.8	17647	35735.8	19014.7
	18981.1	10013.3	22089.6	19412.9		16717.2	17505.6	24634.3	19860.7
	16903	9442.8	21953.3	13018.1		16954.1	14372.2	22853.8	22396.8
	12043	15357.8	17823.4	14009		17056.6	18963.4	24401.3	23950.3
	18182.2	14623	18059	15804.2		20828.2	17506.6	24746.2	22097.3
	16448.6	12474	25917.8	10830.7		19409.8	18954.5	24972.7	17270.2
Figure S2c Quantification of western blot Fig.2j
	pAMPK/ACTIN	WT CD	KO CD	WT HFD	KO HFD		pACC/ACTIN	WT CD	KO CD	WT HFD	KO HFD
		0.892728	1.08154	0.682957	0.971583			0.699679	1.04967	0.338089	1.54113
		1.10727	1.21098	0.404464	1.06017			1.30032	1.02764	0.590396	1.56548
		0.939784	0.737434	0.631648	2.74242			1.07041	0.831206	0.768456	2.04957
		1.22336	1.32076	0.660634	2.67392			0.748663	0.835681	0.823743	1.78123
		0.836856	1.18116	0.602061	1.51114			1.18092	1.03597	0.733884	0.77516
Figure S2d RNA expression of SAPS1, SAPS2 and SAPS3
	SAPS1			SAPS2			SAPS3
	CD	HFD		CD	HFD		CD	HFD
	1.25155	0.701944		1.50949	0.795563		1.72759	1.5697
	1.00409	5.84566		1.19429	1.7368		0.847386	1.22475
	0.924263	1.13616		0.852257	1.63692		1.23289	1.28119
	1.01542	0.842921		0.593998	1.46199		0.711693	1.55674
	1.38533	0.810962		0.68377	1.02928		1.06992	2.68609
	1.43364	1.03189		0.720911	0.396371		1.08666	1.33928
	0.58006	1.91175		1.16229	1.45974		0.71399	3.13993
	0.693839	1.14697		0.83069	1.21672		0.652629	3.69084
	0.711804	1.10358		1.4523	1.209		0.957248	3.30179
Figure S2f Food intake (g)
	FF CD	LKO CD	FF HFD	LKO HFD
	2.6	2.6	3.2	2.8
	2.3	3.4	2.6	2.8
	3.6	2.2	2.1	2.6
	2.3	2.3	2	2.1
	2.2	2.8	2.4	2.2
	2.3	2.9	2.3	2.3
	2.5	3.2	2.4	2.6
Figure S2g Area under the curve (AUC) values of Fig.3h
	GTT					ITT
	FF CD	LKO CD	FF HFD	LKO HFD		FF CD	LKO CD	FF HFD	LKO HFD
	13046.9	11545.7	21018	12530.9		20521.7	24579.8	24027.6	18469
	14389	15806.4	18347.3	15282.7		16633.9	19726.3	22581.4	20225.3
	16903.9	12023	27079.7	12121.2		18814.1	17293.9	26644.3	15975.8
	11569.4	11966.6	20735.5	11368.1		13045.9	14795	22604.4	19375.4
	14904.7	12404.4	21737	11862.7		16917.1	14697.1	20233.4	21308.2
	11881.7	13164	15636	15740.9		13407.4	27282.2	21859.2	17905.4
	11622.5	13765	24519.1	11134.1		13185.6	21368.4	16044	12922.8
			32345.8	10864.1				34555.2	18915.6
			23175.8	18654.7				22934.6	14862.7
			28497.8	20237.8				18840.2	17586
Figure S2h Quantification of western blot Fig.3j
	pAMPK/ACTIN	FF CD	LKO CD	FF HFD	LKO HFD		pACC/ACTIN	FF CD	LKO CD	FF HFD	LKO HFD
		1.06161	1.25136	0.679964	1.19179			1.21349	1.12125	0.329491	3.47698
		1.22645	1.45865	0.395027	0.767144			1.02795	1.4421	1.13518	3.3818
		0.830154	1.37021	1.02979	2.62295			1.16821	1.20553	0.566335	1.22777
		0.985923	1.04748	0.891236	2.41447			1.03855	1.94588	0.567493	1.5745
		1.35172	1.09297	0.746106	2.91687			0.905667	1.87944	0.477977	1.73187

## Sheet: Figure S3
Figure S3d The levels of coenzyme A, carnitine, NAD+ and palmitoylcarnitine
	Coenzyme A					Carnitine
	FF CD	LKO CD	FF HFD	LKO HFD		FF CD	LKO CD	FF HFD	LKO HFD
	0.75213	1.05307	1.55203	5.05257		0.594349	1.21903	0.953813	1.94402
	1.4595	1.35926	1.34507	7.66293		0.708986	1.27595	1.30279	1.6742
	0.788372	1.04199	1.77165	3.38142		1.69666	1.06288	1.18829	2.14375
	NAD+					Palmitoylcarnitine
	FF CD	LKO CD	FF HFD	LKO HFD		FF CD	LKO CD	FF HFD	LKO HFD
	1.1852	1.82639	0.671481	1.49126		1.07575	1.31344	1.49403	2.47508
	0.989349	1.7055	0.832513	1.68726		0.920084	3.13087	1.80689	2.02709
	0.825451	1.63776	1.04107	1.75142		1.00416	2.56501	1.62451	2.09141
Figure S3e The levels of palmitate, stearate and oleate
	Palmitate					Stearate					Oleate
	FF CD	LKO CD	FF HFD	LKO HFD		FF CD	LKO CD	FF HFD	LKO HFD		FF CD	LKO CD	FF HFD	LKO HFD
	1.08205	0.971458	1.69789	1.04872		0.980188	1.08183	1.29202	0.618014		0.984331	1.00515	4.02046	1.12434
	1.05165	1.03186	1.89552	1.037		1.06646	0.927964	1.21138	0.614802		0.822135	1.00933	6.63764	1.28108
	0.866306	0.913716	1.48828	1.17786		0.953353	0.748124	1.09042	0.750282		1.19353	1.37773	8.81171	2.65387
Figure S3f The levels of pyruvate and PEP
	Pyruvate					PEP
	FF CD	LKO CD	FF HFD	LKO HFD		FF CD	LKO CD	FF HFD	LKO HFD
	0.936236	1.00874	0.538853	1.18715		0.740135	1.076	0.786805	1.45986
	0.872676	1.29181	0.51657	1.24575		1.30745	1.35302	0.344094	1.61781
	1.19109	0.866336	0.644255	1.09503		0.952412	0.853689	0.743995	2.05578
Figure S3g The levels of AMP
	AMP
	FF CD	LKO CD	FF HFD	LKO HFD
	0.681219	0.923659	0.640198	0.980945
	1.44121	0.700254	0.76204	1.03108
	0.877574	0.742029	0.700581	1.53721

## Sheet: Figure S4
Figure S4b
	FAS					ACC2
	FF CD	LKO CD	FF HFD	LKO HFD		FF CD	LKO CD	FF HFD	LKO HFD
	1.05552	0.928858	2.04264	0.633312		1.09529	1.00767	1.24425	1.09529
	1.00232	0.759975	1.45029	0.523538		0.976999	1.05148	2.05915	0.98138
	1.0133	1.30885	1.41651	0.776863		0.963855	1.35816	1.62103	0.893757
	0.928858	0.886637	1.53599	0.633312		0.963855	0.876232	1.27054	0.963855
Figure S4c 13C16 Palmitate and derived stearate and oleate levels
	Palmitate			Stearate			Oleate
	WT	KO		WT	KO		WT	KO
	1.00776	0.975261		1.01701	0.833527		1.17133	0.259172
	0.981493	0.959357		1.03344	0.855602		0.780558	0.390632
	1.01075	0.975259		0.949546	0.780711		1.04811	0.174713

## Sheet: Figure S5
Figure S5a Quantification of Western blot Fig.5a
	Glucose (mM)	25	25	10	10
	pAMPK/ACTIN	WT	KO	WT	KO
		1	1.57919	1.69463	8.08629
		1	1.5919	2.11894	3.64624
		0.999999	1.21045	1.4434	3.20508
	Glucose (mM)	25	25	10	10
	pACC/ACTIN	WT	KO	WT	KO
		1	1.62579	1.05168	3.67688
		1	1.01282	1.02858	2.08266
		1	1.35235	1.74079	2.50035
Figure S5b 13C6 glucose-derived citrate and uccinate levels
	Citrate			Succinate			Lactate
	WT	KO		WT	KO		WT	KO
	1	1.17269		1	3.91972		1.0174	1.47176
	0.999673	1.14489		0.970539	3.8486		0.997903	1.3075
	0.9882	1.13444		1.77943	5.16254		0.984799	1.41639

## Sheet: Figure S6
Figure S6a Quantification of Western blot Fig.6d
pACC/ACTIN	Control	Control	CompondC	CompondC
	FF	LKO	FF	LKO
	0.8414	1.76865	1.12623	0.970369
	1.12127	1.78388	1.32187	0.899194
	1.03733	1.68387	1.1456	0.992566
	1	3.06977	0.566734	0.604298
Figure S6b Liver functions evaluated by ALT and AST (U/L)
ALT	Control	Control	CompondC	CompondC		AST	Control	Control	CompondC	CompondC
	FF	LKO	FF	LKO			FF	LKO	FF	LKO
	56.0294	43.5784	26.385	21.108			97	83.1429	100.241	62.2183
	43.5784	43.5784	21.108	52.7701			86.6071	90.0714	62.2183	58.7617
	62.2549	24.902	26.385	36.9391			100.464	62.3571	55.3051	51.8486
	31.1275	31.1275	52.7701	58.0471			72.75	65.8214	65.6748	107.154
	37.3529	24.902	47.4931	31.662			83.1429	55.4286	96.784	48.392
	56.0294	31.1275	58.0471	42.2161			79.6786	79.6786	79.5011	62.2183
Figure S6c Quantification of western blot Fig.6h
pACC/ACTIN	FF	LKO
With AVV	0.764137	0.563824
	1.08832	0.333693
	1.14754	0.031495
	1.1325	0.243852
	0.867496	0.325024
Figure S6e Food intakes of different groups (g)
	CD	CD	HFD	HFD
With AVV	FF	LKO	FF	LKO
	2.6	2.7	2.6	2.8
	2.3	2.4	2.4	2.5
	2.2	2.5	2.5	2.7
	2.3	2.3	2.4	2.6
	2.6	2.6	2.5	2.7
	2.5	2.4	2.2	2.4
Figure S6f The quantification of H&E staining images for Fig.6l
	CD	CD	CD	CD	HFD	HFD	HFD	HFD
	AAV-	AAV-	AAV+	AAV+	AAV-	AAV-	AAV+	AAV+
	FF	LKO	FF	LKO	FF	LKO	FF	LKO
	8.137	7.193	9.018	5.229	78.546	13.219	71.862	81.478
	11.334	8.289	5.229	8.79	77.773	9.479	77.215	77.014
	9.449	12.192	6.814	7.285	71.324	7.316	75.549	76.577
			6.426	5.188	82.417	13.037	87.062	75.431
					74.043	7.999	85.898	78.009
					80.112	8.094	81.794	75.231
Figure S6g Area under the curve (AUC) values of Fig.6m
GTT	AAV-	AAV-	AAV-	AAV-	AAV+	AAV+	AAV+	AAV+		ITT	AAV-	AAV-	AAV-	AAV-	AAV+	AAV+	AAV+	AAV+
	CD	CD	HFD	HFD	CD	CD	HFD	HFD			CD	CD	HFD	HFD	CD	CD	HFD	HFD
	FF	LKO	FF	LKO	FF	LKO	FF	LKO			FF	LKO	FF	LKO	FF	LKO	FF	LKO
	18136.8	12486.7	17353	15619.4	15444.2	14215.1	28987.2	17600.2			27224.9	21505.7	27594.2	18549.8	23617.4	7001.52	26763.1	23504.2
	13925.8	13046.6	22656.2	18434.6	17096.4	11616	17837.5	18889.2			15046.3	19930.6	25050.5	18586.1	19143.6	20766.2	21211.4	22108.6
	12474	17751.1	22818.7	16716.2	12045.1	12103.7	17873.3	20644.8			18680.4	18954.5	36084.5	22804.6	21038.2	14763.8	27020.4	31243.9
	9442.8	16903	23723.8	15527.8	10884.2	11164.6	18368.9	16626			16702.8	20144.6	23840.6	20853.6	13955.5	20185	21855.4	20652.5
	15357.8	15162	22550.2	16941.6	12510	13257.4	18651.4	25557.1			20430	17123.3	32084.2	20923.2	13207.4	18896.6	28656.1	21852.7
	14623	13173.1	18492.2	12043	11891	12751.9	16680.5	16195.7			21065.5	19579	24916.1	18628.3	18125	20039.8	24825.4	19942.6
Figure S6h Fasting blood glucose level (mg/dl)
	AAV-	AAV-	AAV-	AAV-	AAV+	AAV+	AAV+	AAV+
	CD	CD	HFD	HFD	CD	CD	HFD	HFD
	FF	LKO	FF	LKO	FF	LKO	FF	LKO
	97	85	123	101	96	75	162	100
	93	104	166	100	117	91	163	123
	113	79	136	91	127	134	138	164
	83	87	137	83	92	101	133	155
	88	107	125	96	115	110	187	129
	84	96	158	73	110	103	147	137
